# Supplementary material for: SCReadCounts: estimation of cell-level SNVs expression from scRNA-seq data
Source: BMC Genomics. 2021 Sep 22;22:689. doi: 10.1186/s12864-021-07974-8 (PMC8459565; doi:10.1186/s12864-021-07974-8)
Supplement: Supplementary file 7 — Additional file 7: Supplementary Table 1. Samples. Samples used in this study. [file 12864_2021_7974_MOESM7_ESM.txt]

N	SRR	SAMPLE	Age	N of Bases	Size	Tissue	Gender	N of cells
1	SRR10156295	SAMN12799275	3Y3M	80.24 G	31.07 Gb	neuroblastoma tissue	male	3936
2	SRR10156296	SAMN12799274	2Y2M	59.09 G	23.43 Gb	neuroblastoma tissue	female	5889
3	SRR10156297	SAMN12799273	3Y4M	67.14 G	24.45 Gb	neuroblastoma tissue	male	6968
4	SRR10156299	SAMN12799270	2M26D	69.62 G	27.36 Gb	neuroblastoma tissue	male	7003
5	SRR10156300	SAMN12799269	2M6D	57.44 G	22.68 Gb	neuroblastoma tissue	female	7199
6	SRR10156302	SAMN12799266	5D	58.12 G	23.09 Gb	neuroblastoma tissue	male	12601
7	SRR10156303	SAMN12799264	9M10D	56.04 G	22.33 Gb	neuroblastoma tissue	male	16288
Total number of cells								59884
