# Supplementary material for: SCReadCounts: estimation of cell-level SNVs expression from scRNA-seq data
Source: BMC Genomics. 2021 Sep 22;22:689. doi: 10.1186/s12864-021-07974-8 (PMC8459565; doi:10.1186/s12864-021-07974-8)
Supplement: Supplementary file 8 — Additional file 8: Supplementary Table 2. COSMIC input. List COSMIC somatic mutations used as input to SCReadCounts. [file 12864_2021_7974_MOESM8_ESM.txt]

SNV	COSMIC_ID
1:110339428_C>T	COSV63923598
1:110339452_G>T	COSV99056729
1:110339490_C>T	COSV63922975
1:110339497_T>C	COSV63922941
1:110339581_G>A	COSV63923294
1:110339604_C>A	COSV100873452
1:110339608_G>T	COSV63923033
1:110339670_G>A	COSV63923382
1:110339679_G>A	COSV63924482
1:110339713_C>T	COSV63923073
1:110339763_A>G	COSV100873521
1:110339802_A>C	COSV63923027
1:110339809_C>A	COSV63923866
1:110339839_G>T	COSV100873373
1:110339866_C>T	COSV100873398
1:110339893_G>T	COSV100873510
1:110339931_G>T	COSV63923055
1:110339938_G>T	COSV100873479
1:110339946_C>T	COSV63924224
1:110339950_G>A	COSV63923075
1:110339955_G>T	COSV63923797
1:110339966_G>C	COSV63924818
1:110339967_G>A	COSV63923242
1:110339987_C>A	COSV104683853
1:110340000_G>T	COSV63923817
1:110340014_A>C	COSV63923720
1:110340018_A>T	COSV63923632
1:110340041_C>G	COSV63923912
1:110340091_G>A	COSV63923850
1:110340100_A>G	COSV63923566
1:110340133_G>A	COSV63924558
1:110340147_G>A	COSV99056721
1:110340150_G>C	COSV63923975
1:110340217_G>A	COSV63924584
1:110340267_G>T	COSV63923601
1:110340294_G>T	COSV63923942
1:110340295_G>A	COSV63923606
1:110340295_G>T	COSV63923309
1:110340309_T>C	COSV100873473
1:110340336_G>T	COSV63924715
1:110340346_G>C	COSV63923397
1:110340346_G>T	COSV63923095
1:110340354_C>T	COSV100873533
1:110340376_C>T	COSV104683831
1:110340379_G>C	COSV63924613
1:110340397_G>C	COSV63924541
1:110340439_T>G	COSV63924232
1:110340442_A>T	COSV100873455
1:110340447_A>G	COSV100873505
1:110340448_G>T	COSV100873471
1:110340483_G>T	COSV63923902
1:110340486_G>T	COSV63924146
1:110340493_A>G	COSV100873478
1:110340494_G>C	COSV63923184
1:110340499_C>T	COSV63923501
1:110340522_A>G	COSV100873462
1:110340529_C>T	COSV63923768
1:110340540_G>T	COSV63923039
1:110340588_G>C	COSV63923826
1:110340591_C>T	COSV63923046
1:110340592_G>T	COSV63924358
1:110340601_T>C	COSV100873474
1:110340631_C>T	COSV100873500
1:110340634_G>A	COSV63924291
1:110340655_G>T	COSV100873528
1:110340707_G>T	COSV63924151
1:110340715_A>T	COSV63924439
1:110340727_G>A	COSV63924416
1:110340739_A>C	COSV63923268
1:110340781_T>G	COSV63923887
1:110340783_G>A	COSV63924236
1:110340801_G>T	COSV99056726
1:110340822_C>G	COSV100873446
1:110340832_A>G	COSV63923862
1:110340834_C>T	COSV100873527
1:110340864_C>T	COSV63924636
1:110340924_T>G	COSV100873548
1:110340925_G>T	COSV63924464
1:110340936_C>T	COSV100873417
1:110340951_G>T	COSV63923394
1:110340993_G>A	COSV63923782
1:110341030_C>T	COSV63923614
1:110341036_C>G	COSV63924432
1:110341040_T>G	COSV63923511
1:110341059_G>A	COSV63922980
1:110341080_G>T	COSV100873376
1:110341127_A>T	COSV63923540
1:110341147_A>G	COSV63923619
1:110341163_G>T	COSV63923584
1:110341167_C>T	COSV63923536
1:110341201_G>A	COSV63924681
1:110341206_G>A	COSV63924673
1:110341263_G>T	COSV63923594
1:110341281_G>A	COSV63924470
1:110341290_G>C	COSV63923166
1:110341314_G>T	COSV63923415
1:110341327_A>T	COSV100873476
1:110341347_A>G	COSV63922948
1:110341372_C>A	COSV63924017
1:110341384_A>T	COSV100873381
1:110341390_C>A	COSV100873377
1:110341393_G>A	COSV63923297
1:110341403_C>A	COSV63923616
1:110341452_C>T	COSV63923351
1:110341457_C>A	COSV63923494
1:110341462_G>A	COSV100873493
1:110341473_C>T	COSV63923364
1:110341519_G>C	COSV100873537
1:110341533_G>A	COSV63923080
1:110341533_G>T	COSV100873443
1:110341557_G>A	COSV63923625
1:110341566_A>C	COSV63923472
1:110341569_T>A	COSV63924129
1:110341605_A>T	COSV63923252
1:110341617_G>A	COSV63923378
1:110341621_G>A	COSV104683843
1:110341695_A>G	COSV100873424
1:110341699_C>A	COSV63924829
1:110341701_C>T	COSV63924203
1:110341708_A>G	COSV99056724
1:110341714_A>T	COSV63923853
1:110341717_A>G	COSV63924642
1:110341731_C>T	COSV104683850
1:110341768_G>T	COSV100873397
1:110341774_G>A	COSV63923697
1:110341792_A>G	COSV100873445
1:110341801_T>C	COSV104683855
1:110341827_G>A	COSV63923960
1:110341836_C>T	COSV63923711
1:110341851_C>T	COSV100873391
1:110341887_C>G	COSV63924670
1:110341906_G>A	COSV100873450
1:110341948_G>A	COSV63923107
1:110341969_A>G	COSV63924454
1:110341983_C>T	COSV63923220
1:110341995_C>T	COSV63923206
1:110342005_C>T	COSV63924625
1:110342007_G>A	COSV63924344
1:110342023_C>G	COSV63922951
1:110342040_G>A	COSV63923467
1:110342068_T>A	COSV100873490
1:110342076_C>A	COSV100873542
1:110342079_G>C	COSV63924310
1:110342089_T>G	COSV63924326
1:110342092_A>C	COSV100873454
1:110342098_A>T	COSV100873482
1:110342109_G>A	COSV63924574
1:110342109_G>C	COSV63923139
1:110342124_C>T	COSV63923147
1:110342131_G>T	COSV63923877
1:110342137_A>C	COSV63923730
1:110342164_T>C	COSV63923630
1:110342166_C>T	COSV63924649
1:110342203_T>C	COSV104424887
1:110342206_A>C	COSV100873408
1:110342219_G>C	COSV63923754
1:110342221_C>A	COSV63923923
1:110342244_T>A	COSV63923266
1:110342266_G>A	COSV63923610
1:11108178_C>T	COSV100816203
1:11108185_C>A	COSV104671809
1:11108214_G>A	COSV63870651
1:11108239_C>G	COSV63874394
1:11108239_C>T	COSV63869524
1:11108244_T>A	COSV63875858
1:11108265_T>C	COSV104421701
1:11108269_C>A	COSV100815795
1:11108269_C>T	COSV63868841
1:11108280_T>C	COSV63877691
1:11108281_C>A	COSV63869433
1:11108281_C>G	COSV63868574
1:11108284_G>A	COSV63869568
1:11108286_C>A	COSV63871010
1:11108286_C>T	COSV104671796
1:11109298_T>C	COSV63876970
1:11109305_G>A	COSV63873612
1:11109319_A>T	COSV63869065
1:11109362_C>T	COSV63877626
1:11109371_C>A	COSV63874370
1:11109649_T>G	COSV63877773
1:11109669_G>A	COSV63880118
1:11109673_C>T	COSV100816848
1:11109681_C>T	COSV63868580
1:11109699_G>T	COSV63877108
1:11109730_C>G	COSV63871977
1:11112879_C>T	COSV63879064
1:11112883_C>G	COSV63872781
1:11112891_G>A	COSV63871260
1:11112902_T>C	COSV63878845
1:11114319_G>T	COSV63874126
1:11114347_T>G	COSV63877767
1:11114348_C>G	COSV63875723
1:11114348_C>T	COSV63870279
1:11114354_C>T	COSV63869160
1:11114359_G>A	COSV63872793
1:11114360_C>G	COSV63876203
1:11114361_T>A	COSV63873709
1:11114361_T>G	COSV63878138
1:11114377_A>G	COSV63871749
1:11114378_C>T	COSV63870980
1:11114383_T>A	COSV63879299
1:11114384_C>G	COSV63879461
1:11114401_A>G	COSV63873383
1:11114401_A>T	COSV63874327
1:11114406_C>A	COSV63871030
1:11114419_C>A	COSV63872215
1:11114419_C>T	COSV63874850
1:11114441_C>T	COSV63872983
1:11114446_C>T	COSV63874966
1:11114814_T>C	COSV63869125
1:11114815_C>G	COSV63869034
1:11114816_C>T	COSV104671810
1:11114818_T>C	COSV63879762
1:11114826_G>A	COSV63879869
1:11114828_C>G	COSV63879664
1:11114835_C>T	COSV104421674
1:11114850_G>A	COSV104421566
1:11114860_C>A	COSV63868647
1:11114860_C>G	COSV63869636
1:11114872_C>G	COSV100816737
1:11114872_C>T	COSV63867942
1:11114874_C>T	COSV63874076
1:11114884_C>A	COSV100815602
1:11114888_C>A	COSV100815605
1:11115407_C>T	COSV99058224
1:11115409_C>T	COSV63877641
1:11115410_C>T	COSV63871897
1:11115419_T>A	COSV63870646
1:11115419_T>C	COSV63872128
1:11115421_T>C	COSV63869949
1:11115433_C>T	COSV63870709
1:11115439_A>G	COSV63878663
1:11115442_C>A	COSV63868496
1:11115443_G>A	COSV63870873
1:11115450_C>A	COSV63870756
1:11115460_G>T	COSV63875919
1:11115464_G>T	COSV100815710
1:11115469_C>A	COSV63869538
1:11117004_C>A	COSV63877764
1:11117020_A>C	COSV63869177
1:11117021_A>C	COSV63877031
1:11117032_C>T	COSV63874431
1:11117038_A>T	COSV63869234
1:11117041_T>C	COSV63879736
1:11117043_A>G	COSV63875111
1:11117046_G>A	COSV63879874
1:11121248_C>A	COSV100815781
1:11121250_G>A	COSV100816024
1:11121267_C>T	COSV63879921
1:11121269_A>G	COSV100816497
1:11121293_C>A	COSV100816595
1:11121298_G>T	COSV63876921
1:11121299_T>C	COSV63874675
1:11121310_G>A	COSV63874121
1:11121311_C>T	COSV63876512
1:11121334_T>G	COSV63874611
1:11121364_G>A	COSV63868985
1:11121365_C>A	COSV63869147
1:11121375_C>G	COSV63876500
1:11121987_T>C	COSV63876437
1:11121993_G>A	COSV63875187
1:11122008_G>A	COSV63879924
1:11122010_A>T	COSV63870783
1:11122037_C>T	COSV63872621
1:11122068_G>A	COSV63879321
1:11122072_C>A	COSV63870160
1:11122076_C>A	COSV63875635
1:11122097_G>A	COSV63877777
1:11122101_A>C	COSV63875963
1:11122106_A>G	COSV63877284
1:11122115_T>C	COSV100815750
1:11122118_C>T	COSV63869745
1:11122121_T>A	COSV63872022
1:11122127_C>T	COSV63873803
1:11124502_G>A	COSV63869468
1:11124513_A>G	COSV63877547
1:11124522_G>A	COSV63875502
1:11124526_C>A	COSV63870254
1:11124532_C>G	COSV63870065
1:11124543_T>C	COSV63879105
1:11124553_C>T	COSV63873138
1:11124556_A>G	COSV63870285
1:11124568_C>A	COSV63873702
1:11124574_C>A	COSV63870516
1:11124583_G>A	COSV63869686
1:11124589_C>A	COSV63877620
1:11124589_C>G	COSV63872727
1:11124592_C>T	COSV63878707
1:11124607_G>A	COSV104421631
1:11124633_C>T	COSV63877068
1:11126634_A>T	COSV100815682
1:11126676_G>A	COSV63869264
1:11126681_A>G	COSV63873362
1:11126684_G>A	COSV63876635
1:11126688_G>C	COSV63869945
1:11126711_G>C	COSV63877743
1:11126715_C>A	COSV100815880
1:11126726_G>T	COSV63873492
1:11126732_G>A	COSV104671668
1:11126734_C>A	COSV63876174
1:11126734_C>G	COSV63871087
1:11126745_C>T	COSV100816820
1:11126748_G>A	COSV63868201
1:11126761_T>G	COSV63879502
1:11126768_G>A	COSV63871609
1:11126772_C>A	COSV100815882
1:11126777_T>G	COSV100815905
1:11126780_A>T	COSV63869482
1:11126784_C>G	COSV63869472
1:11127037_G>T	COSV63877299
1:11127045_G>A	COSV63868334
1:11127050_T>C	COSV63876530
1:11127059_C>A	COSV63876881
1:11127063_C>T	COSV63876236
1:11127072_G>A	COSV63874448
1:11127099_A>C	COSV63873184
1:11127104_C>A	COSV100815768
1:11127109_C>A	COSV63870887
1:11127120_C>T	COSV63880195
1:11127122_T>A	COSV63870735
1:11127130_A>T	COSV63878212
1:11127134_C>A	COSV63876507
1:11127135_G>A	COSV99058077
1:11127143_G>A	COSV104421526
1:11127145_C>A	COSV63872660
1:11127145_C>T	COSV63870694
1:11127623_C>A	COSV100816855
1:11127624_C>G	COSV63874780
1:11127625_T>C	COSV63876352
1:11127626_G>A	COSV63869935
1:11127655_G>A	COSV63876965
1:11127683_G>C	COSV100815849
1:11127695_C>G	COSV63872289
1:11127695_C>T	COSV63872065
1:11127701_T>A	COSV63873498
1:11127701_T>C	COSV63871839
1:11127721_C>A	COSV104671780
1:11127730_A>G	COSV100815670
1:11127733_C>A	COSV63874935
1:11127733_C>T	COSV63874530
1:11127742_T>A	COSV63874026
1:11127746_C>T	COSV63872070
1:11127752_C>T	COSV100816565
1:11127760_C>T	COSV63870481
1:11127773_A>C	COSV63874032
1:11127775_A>G	COSV63871336
1:11127781_G>A	COSV100816489
1:11127787_C>G	COSV63869105
1:11127788_G>A	COSV63877759
1:11127790_A>C	COSV63878340
1:11127790_A>G	COSV63880423
1:11127797_C>G	COSV63872295
1:11127803_T>C	COSV63869730
1:11127813_C>G	COSV63868175
1:11128004_C>T	COSV63874993
1:11128006_T>C	COSV63872553
1:11128007_C>A	COSV63878812
1:11128007_C>G	COSV104671650
1:11128021_C>A	COSV63868121
1:11128021_C>G	COSV63874589
1:11128021_C>T	COSV63871144
1:11128026_G>A	COSV63873797
1:11128041_C>T	COSV63870264
1:11128043_C>G	COSV63876597
1:11128050_T>G	COSV63870057
1:11128083_G>T	COSV63879625
1:11128090_T>C	COSV63872680
1:11128096_T>C	COSV63871327
1:11128117_A>G	COSV63869915
1:11128118_G>C	COSV63869628
1:11128120_T>A	COSV63873321
1:11128123_G>A	COSV63879900
1:11128125_G>A	COSV63868475
1:11128456_G>C	COSV63877996
1:11128483_G>A	COSV63868359
1:11128507_C>A	COSV63870213
1:11128521_G>A	COSV63868503
1:11128525_C>G	COSV63879879
1:11128545_G>T	COSV100816269
1:11128558_A>G	COSV63868412
1:11128875_G>T	COSV100815584
1:11128911_C>T	COSV63872819
1:11128920_A>G	COSV100815793
1:11128926_C>A	COSV63868893
1:11128926_C>G	COSV100816577
1:11128932_C>T	COSV63879685
1:11128943_G>A	COSV100816597
1:11128947_G>A	COSV63870928
1:11129748_C>A	COSV63869183
1:11129751_G>A	COSV100816444
1:11129757_T>C	COSV63868286
1:11129770_C>A	COSV63873031
1:11129786_A>T	COSV63880138
1:11129787_A>C	COSV63873717
1:11129788_G>C	COSV63870934
1:11129788_G>T	COSV63869154
1:11129790_A>C	COSV63868094
1:11129790_A>G	COSV63874983
1:11129790_A>T	COSV63868329
1:11129810_G>A	COSV63868835
1:11129815_C>T	COSV63870307
1:11129823_G>T	COSV63878783
1:11129836_A>C	COSV63869251
1:11130528_C>A	COSV63869109
1:11130531_C>T	COSV63869906
1:11130546_G>A	COSV63869268
1:11130592_C>A	COSV63870657
1:11130608_T>A	COSV63870584
1:11130612_T>A	COSV100816080
1:11130612_T>C	COSV63868292
1:11130675_C>T	COSV100816216
1:11130740_A>C	COSV63872139
1:11130777_C>T	COSV63868246
1:11133078_A>C	COSV63868722
1:11133111_G>T	COSV63876925
1:11133150_T>C	COSV63869121
1:11133151_T>C	COSV63868326
1:11133157_C>A	COSV63877679
1:11133158_C>G	COSV63877683
1:11133159_T>C	COSV63880066
1:11134358_T>A	COSV63874357
1:11134374_C>A	COSV63876842
1:11134393_T>C	COSV63874724
1:11134394_C>A	COSV100816198
1:11134415_C>A	COSV63877798
1:11134431_C>A	COSV63880225
1:11139312_C>T	COSV63878831
1:11139319_C>T	COSV63868417
1:11139320_C>A	COSV100816062
1:11139321_A>G	COSV63879305
1:11139350_T>C	COSV63872976
1:11139399_C>T	COSV63877630
1:11139402_C>A	COSV104671660
1:11139409_C>A	COSV63870300
1:11139546_T>A	COSV63873621
1:11139566_C>G	COSV63871285
1:11139577_T>C	COSV63877574
1:11139622_G>A	COSV63870392
1:11139625_T>G	COSV63876142
1:11139627_T>G	COSV63868109
1:11139632_C>T	COSV100815925
1:11139643_C>T	COSV100815620
1:11139655_A>T	COSV100815689
1:11139657_C>G	COSV63876808
1:11150132_C>T	COSV63869257
1:11150138_C>T	COSV63870611
1:11150140_G>T	COSV104671769
1:11150141_C>T	COSV63868966
1:11150144_C>T	COSV63870244
1:11150146_G>A	COSV63871153
1:11150147_C>T	COSV100815927
1:11150151_C>T	COSV63875625
1:11150159_C>T	COSV63870345
1:11150177_C>A	COSV100816610
1:11150177_C>T	COSV63874397
1:11150183_T>C	COSV63868752
1:11150191_G>A	COSV100816321
1:11150193_C>T	COSV63877116
1:11150201_C>T	COSV63873205
1:11150206_C>A	COSV63869700
1:11150213_G>A	COSV63873548
1:11150215_T>C	COSV63872529
1:11150216_G>A	COSV63868936
1:11150226_C>G	COSV63869399
1:11150232_G>A	COSV104671690
1:11157146_G>T	COSV63879630
1:11157150_A>G	COSV63872487
1:11157156_C>A	COSV100816827
1:11157170_A>G	COSV63875792
1:11157218_T>C	COSV63874958
1:11157219_C>A	COSV63870190
1:11157224_T>A	COSV63875801
1:11157226_C>G	COSV63875685
1:11157233_T>A	COSV63870743
1:11157233_T>G	COSV63878032
1:11157245_G>A	COSV63869761
1:11157245_G>T	COSV63868170
1:11157246_C>A	COSV63873215
1:11157246_C>G	COSV63869424
1:11157253_C>A	COSV63868593
1:11157254_C>A	COSV100815878
1:11157265_T>A	COSV63869586
1:11157273_A>C	COSV63868148
1:11157275_C>G	COSV100815627
1:11157276_A>G	COSV63875345
1:11157276_A>T	COSV63875539
1:11157285_G>T	COSV63874270
1:11157292_C>A	COSV100816533
1:11167451_A>C	COSV63870042
1:11167473_A>G	COSV63868399
1:11167477_C>T	COSV99058124
1:11167480_C>T	COSV63872788
1:11167482_G>A	COSV63869785
1:11167488_G>A	COSV63868303
1:11167489_C>T	COSV63869446
1:11167492_C>T	COSV100815984
1:11167501_G>A	COSV63880198
1:11199267_G>C	COSV63872809
1:11199271_C>T	COSV63870052
1:11199282_G>A	COSV63869054
1:11199296_C>G	COSV63879990
1:11199302_C>A	COSV100816173
1:11199385_C>T	COSV104671649
1:11199387_C>T	COSV100816654
1:11199400_G>A	COSV63879169
1:11199615_G>A	COSV63874148
1:11199629_C>T	COSV63868155
1:11199633_T>C	COSV100816883
1:11199636_T>G	COSV100816714
1:11199639_G>T	COSV63870676
1:11199642_C>T	COSV100815599
1:11199644_T>C	COSV100815663
1:11199654_C>T	COSV63877506
1:11199657_C>A	COSV63873835
1:11199665_T>G	COSV63877899
1:11199668_G>A	COSV63877313
1:11199677_G>A	COSV63869461
1:11199680_A>T	COSV63868053
1:11199699_G>A	COSV63870027
1:11204565_C>T	COSV63868588
1:11204568_T>A	COSV63873876
1:11204570_G>T	COSV63876933
1:11204580_C>G	COSV63879514
1:11204595_A>G	COSV63875381
1:11204597_C>A	COSV100815614
1:11204598_A>G	COSV63872460
1:11204603_C>A	COSV63868030
1:11204603_C>T	COSV63869022
1:11204604_G>A	COSV63868487
1:11204615_G>A	COSV63880258
1:11204621_G>A	COSV63869247
1:11204631_G>T	COSV63870291
1:11204648_C>T	COSV63873221
1:11204664_G>T	COSV63878661
1:11204665_C>A	COSV63879000
1:11209329_T>C	COSV63873818
1:11209335_C>T	COSV63877757
1:11209352_G>A	COSV63868566
1:11209370_C>T	COSV63872989
1:11209391_T>C	COSV100815780
1:11209392_G>A	COSV63874424
1:11209409_C>G	COSV100815662
1:11209410_G>A	COSV63877781
1:11209423_C>A	COSV63874910
1:11209427_G>A	COSV63868607
1:11209451_G>A	COSV100815572
1:11210811_C>T	COSV99058198
1:11210813_C>T	COSV63870002
1:11210831_T>C	COSV63875294
1:11210833_A>C	COSV63868926
1:11210834_G>T	COSV63872491
1:11210867_G>A	COSV100816846
1:11210890_G>A	COSV63868090
1:11210900_T>G	COSV63877492
1:11212315_C>A	COSV63876957
1:11212317_T>C	COSV63875734
1:11212328_A>G	COSV63869090
1:11212331_A>G	COSV63879426
1:11212337_G>A	COSV63873842
1:11212341_A>G	COSV63868159
1:11212353_T>G	COSV63879713
1:11212355_G>C	COSV100815790
1:11212378_C>G	COSV63874403
1:11212394_A>C	COSV63872937
1:11212415_G>A	COSV63879086
1:11212461_T>A	COSV63880135
1:11212464_C>T	COSV63868999
1:11212475_C>A	COSV104671781
1:11212476_T>C	COSV63878167
1:11212800_G>A	COSV63873167
1:11212866_A>G	COSV104421702
1:11212868_T>C	COSV63873368
1:11212876_G>C	COSV63868951
1:11212883_C>A	COSV104671771
1:11212886_A>T	COSV63876224
1:11213435_C>A	COSV63873019
1:11213479_G>T	COSV63869560
1:11213485_A>C	COSV63870423
1:11213486_T>A	COSV63874208
1:11213497_G>A	COSV100816111
1:11213503_C>A	COSV63868067
1:11213515_C>T	COSV99058222
1:11213537_C>G	COSV63869645
1:11213544_G>A	COSV63880364
1:11213554_T>C	COSV63876164
1:11213563_A>C	COSV63879606
1:11216145_C>T	COSV63868823
1:11216158_G>T	COSV63869503
1:11216171_C>G	COSV63877317
1:11216172_C>A	COSV104671782
1:11216179_G>T	COSV63876048
1:11216180_G>A	COSV63871173
1:11216191_C>T	COSV100816865
1:11216193_C>G	COSV63878143
1:11216197_A>G	COSV100816363
1:11216200_A>G	COSV63868522
1:11216226_G>T	COSV100816375
1:11228667_C>A	COSV63873565
1:11228678_G>T	COSV63876829
1:11228685_C>T	COSV63872045
1:11228687_C>A	COSV100816697
1:11228687_C>G	COSV100816807
1:11228699_A>T	COSV100815893
1:11228707_G>T	COSV63879972
1:11228716_C>A	COSV63870445
1:11228731_G>T	COSV63870438
1:11228756_G>A	COSV100815632
1:11228759_T>C	COSV100816504
1:11228780_T>G	COSV63878800
1:11228796_G>A	COSV63869683
1:11228799_G>A	COSV100815609
1:11228801_T>C	COSV100815935
1:11228820_G>A	COSV99058106
1:11228829_G>A	COSV100816541
1:11228843_A>G	COSV100816847
1:11228864_T>C	COSV63870576
1:11228874_G>A	COSV63874560
1:11228879_T>G	COSV63873695
1:11228916_C>T	COSV63868914
1:11230924_C>A	COSV63877644
1:11230927_G>A	COSV63877636
1:11230969_G>A	COSV104671786
1:11230975_C>T	COSV63869595
1:11230985_C>T	COSV63874517
1:11230993_C>A	COSV63878181
1:11231033_A>C	COSV63873192
1:11231040_T>A	COSV63878876
1:11231308_G>A	COSV63872026
1:11231317_G>C	COSV63870833
1:11231326_C>T	COSV63870085
1:11231329_T>A	COSV99058179
1:11231330_C>A	COSV63874949
1:11231350_C>T	COSV100816656
1:11231353_C>T	COSV100816214
1:11231369_C>A	COSV63868180
1:11231376_T>C	COSV63879113
1:11231398_T>A	COSV63879068
1:11231421_G>A	COSV63874698
1:11232437_T>A	COSV63870098
1:11232438_G>A	COSV99058182
1:11232461_T>C	COSV104421529
1:11232462_C>G	COSV63880068
1:11232468_G>A	COSV63870260
1:11232474_C>A	COSV63871190
1:11232522_C>A	COSV63868379
1:11233409_C>A	COSV63868274
1:11233414_A>G	COSV63871094
1:11233429_T>A	COSV63879916
1:11233429_T>G	COSV63868012
1:11233453_T>A	COSV100816785
1:11233463_G>A	COSV100815967
1:11233471_A>C	COSV63875001
1:11234157_C>T	COSV63871972
1:11234201_C>A	COSV63873227
1:11234213_G>C	COSV63870200
1:11234217_T>A	COSV63874772
1:11234218_C>G	COSV63869612
1:11234221_C>G	COSV63876824
1:11234234_C>T	COSV63869618
1:11234258_G>A	COSV63874440
1:11234260_C>G	COSV63872167
1:11234266_C>G	COSV63877829
1:11234271_G>A	COSV63875390
1:11237843_C>A	COSV100816169
1:11237847_A>C	COSV63869142
1:11237847_A>T	COSV63869829
1:11237868_G>A	COSV63879598
1:11237872_T>C	COSV63874284
1:11237887_T>C	COSV63872029
1:11237904_C>T	COSV63879005
1:11237905_C>T	COSV63875842
1:11237908_C>T	COSV100815827
1:11237917_T>C	COSV104671790
1:11237917_T>G	COSV63874785
1:11237920_C>T	COSV100816015
1:11237925_T>C	COSV100816608
1:11237935_C>G	COSV63869623
1:11237942_C>A	COSV63880061
1:11237947_C>T	COSV63878116
1:11237956_C>G	COSV63874202
1:11237963_C>A	COSV63877024
1:11237967_G>A	COSV63878259
1:11237967_G>T	COSV63875054
1:11237968_C>A	COSV63875059
1:11237988_G>T	COSV63876052
1:11237989_C>A	COSV63870430
1:11238031_A>T	COSV63869900
1:11238037_G>A	COSV63874069
1:11238043_C>G	COSV63873099
1:11238402_C>A	COSV63876273
1:11238408_C>G	COSV63870629
1:11238466_C>G	COSV100816699
1:11238471_T>A	COSV63872154
1:11238480_G>A	COSV63874665
1:11238483_C>G	COSV63873939
1:11238488_C>T	COSV63875837
1:11238506_G>A	COSV63873503
1:11238527_C>T	COSV63877252
1:11238537_C>T	COSV63872410
1:11238539_G>A	COSV63876785
1:11238539_G>T	COSV63872421
1:11238546_T>C	COSV63868941
1:11238564_C>T	COSV104671815
1:11238576_A>C	COSV63879033
1:11238576_A>G	COSV100816612
1:11238600_A>G	COSV100816067
1:11238605_G>A	COSV63868061
1:11238614_T>C	COSV63879508
1:11238618_C>A	COSV63877369
1:11240306_C>G	COSV100815723
1:11240308_A>C	COSV63872774
1:11240317_C>A	COSV63868931
1:11240317_C>T	COSV63873961
1:11240326_G>A	COSV63874022
1:11240327_T>C	COSV63874576
1:11240333_G>A	COSV63878112
1:11240350_C>G	COSV104671738
1:11240381_G>A	COSV63879016
1:11240393_C>T	COSV63878174
1:11240399_G>T	COSV63879691
1:11240400_A>T	COSV63872325
1:11240404_G>A	COSV104671691
1:11240413_T>A	COSV100815837
1:11240422_C>T	COSV63872678
1:11240435_G>A	COSV63875494
1:11240437_G>A	COSV63870813
1:11240450_G>A	COSV63868635
1:11240480_C>T	COSV63868533
1:11240482_T>G	COSV63876280
1:11241546_C>T	COSV63875823
1:11241550_C>A	COSV100816562
1:11241559_C>G	COSV63877933
1:11241595_T>C	COSV63872465
1:11241599_G>A	COSV63878598
1:11241599_G>T	COSV63868756
1:11241614_C>A	COSV104421527
1:11241622_C>T	COSV63877206
1:11241623_G>A	COSV63871059
1:11241662_C>T	COSV63869859
1:11241663_C>A	COSV63874218
1:11241670_G>C	COSV100816607
1:11243114_T>G	COSV63879038
1:11243118_G>A	COSV63871735
1:11243120_G>A	COSV63871018
1:11243145_C>A	COSV104671701
1:11243148_G>A	COSV63873085
1:11243150_A>G	COSV63869275
1:11243156_T>C	COSV100816701
1:11243192_C>G	COSV63880131
1:11243208_G>A	COSV63868903
1:11243214_C>A	COSV63875848
1:11243237_C>T	COSV63872694
1:11243247_C>G	COSV63869548
1:11243260_G>C	COSV104421662
1:11243270_T>C	COSV100816696
1:11243275_C>T	COSV63868452
1:11243280_T>C	COSV63868422
1:11243281_A>T	COSV63876022
1:11243297_G>T	COSV63878904
1:11247627_G>A	COSV63869506
1:11247643_G>A	COSV63876258
1:11247651_G>A	COSV63873233
1:11247658_G>A	COSV63869012
1:11247673_G>T	COSV63872509
1:11247685_G>A	COSV63868552
1:11247696_T>A	COSV100816100
1:11247698_C>A	COSV63868619
1:11247723_C>A	COSV104671783
1:11247733_C>A	COSV63879144
1:11247823_T>C	COSV99058082
1:11247826_A>T	COSV63874837
1:11247831_C>A	COSV63880163
1:11247834_C>A	COSV63873336
1:11247835_T>A	COSV100815895
1:11247905_C>T	COSV63870898
1:11247924_G>T	COSV100816658
1:11247926_T>A	COSV63880505
1:11247955_G>C	COSV63878608
1:11247971_C>A	COSV100816902
1:11247975_C>A	COSV63874605
1:11247994_G>T	COSV63873628
1:11248022_C>A	COSV100816083
1:11248023_C>A	COSV63878992
1:11248043_T>C	COSV63878039
1:11248058_G>T	COSV63874653
1:11248063_T>A	COSV63872006
1:11248082_C>A	COSV104421599
1:11253852_C>T	COSV63875779
1:11253862_G>A	COSV100816542
1:11253871_C>T	COSV63867992
1:11253873_T>A	COSV100816557
1:11253877_G>A	COSV63868595
1:11253880_T>C	COSV63872179
1:11253900_C>T	COSV63868150
1:11253901_G>C	COSV63876095
1:11253907_C>G	COSV100816576
1:11253910_G>A	COSV63875170
1:11253912_T>C	COSV63870112
1:11253916_T>C	COSV100816186
1:11253930_G>A	COSV63870340
1:11253930_G>C	COSV63872797
1:11253953_C>A	COSV63879675
1:11253958_C>A	COSV63870090
1:11255992_C>A	COSV100816594
1:11255993_C>A	COSV100816618
1:11256003_G>T	COSV63878689
1:11256006_G>A	COSV63869998
1:11256012_G>A	COSV63879881
1:11256024_G>A	COSV100815834
1:11256024_G>C	COSV63879884
1:11256029_C>T	COSV100816280
1:11256030_G>T	COSV63872670
1:11256062_G>A	COSV100816365
1:11256063_C>T	COSV100815667
1:11256065_G>A	COSV63877364
1:11256081_G>A	COSV63874944
1:11256101_C>A	COSV63873060
1:11256117_T>C	COSV63869971
1:11256134_T>C	COSV63871353
1:11256144_G>A	COSV63871216
1:11256156_T>C	COSV100816174
1:11256159_G>A	COSV63878059
1:11256164_C>T	COSV63870793
1:11256170_G>T	COSV104671659
1:11256171_C>T	COSV99058108
1:11256183_G>A	COSV99058145
1:11256191_A>G	COSV63873531
1:11256931_A>T	COSV63878650
1:11256932_C>A	COSV63875120
1:11256953_C>T	COSV63869910
1:11256954_A>C	COSV63875878
1:11256967_C>T	COSV99058120
1:11256970_A>G	COSV63877912
1:11256977_C>T	COSV99058121
1:11256982_G>A	COSV63878930
1:11256986_G>A	COSV100816729
1:11257010_C>A	COSV100815696
1:11257027_C>A	COSV100816733
1:11257033_A>G	COSV63873980
1:11257036_G>A	COSV63870015
1:11257040_G>C	COSV63872381
1:11257062_C>A	COSV63868702
1:11257065_T>G	COSV63869441
1:11257081_T>C	COSV63870703
1:11257091_G>A	COSV63868362
1:11257099_T>A	COSV63880095
1:11257103_G>A	COSV63869057
1:11257108_T>G	COSV63879700
1:11257120_C>A	COSV63874227
1:11257120_C>T	COSV104671634
1:11257124_C>A	COSV100816277
1:11257135_G>A	COSV63876643
1:11257148_C>A	COSV63868529
1:11258479_C>T	COSV100816549
1:11258512_C>T	COSV63871302
1:11258517_G>A	COSV63875175
1:11258523_G>C	COSV63868598
1:11258525_G>C	COSV100816461
1:11258539_C>A	COSV63868239
1:11258539_C>G	COSV100816170
1:11258583_T>A	COSV100816081
1:11259247_C>T	COSV63868837
1:11259252_C>T	COSV63878091
1:11259256_G>A	COSV63877923
1:11259277_G>A	COSV63868243
1:11259283_C>A	COSV100816659
1:11259285_T>A	COSV63870921
1:11259310_C>T	COSV63872498
1:11259320_C>G	COSV63869544
1:11259321_T>G	COSV63870220
1:11259330_C>T	COSV63872802
1:11259343_G>A	COSV100815770
1:11259396_C>G	COSV63877151
1:11259402_C>T	COSV63869097
1:114397669_C>G	COSV61825377
1:114397685_C>T	COSV61823743
1:114397686_G>A	COSV61820967
1:114397698_G>A	COSV61821850
1:114397710_C>A	COSV61821870
1:114397728_T>C	COSV61821222
1:114397731_C>T	COSV100635501
1:114397751_T>C	COSV61823038
1:114397761_C>G	COSV61825540
1:114397800_T>C	COSV61822752
1:114397842_G>A	COSV61822082
1:114397942_T>A	COSV61821261
1:114397943_C>G	COSV104675466
1:114397949_A>C	COSV100635351
1:114397963_C>G	COSV61821936
1:114397975_G>C	COSV99055627
1:114397985_C>T	COSV61825297
1:114399455_A>G	COSV104675433
1:114399456_C>T	COSV104675434
1:114399478_C>A	COSV61821486
1:114399492_G>A	COSV61825737
1:114399513_C>G	COSV61822270
1:114399513_C>T	COSV61821241
1:114399530_T>A	COSV61826129
1:114399531_G>T	COSV61824737
1:114399545_T>C	COSV61822489
1:114399596_T>C	COSV61826354
1:114399610_C>G	COSV61823758
1:114401390_G>A	COSV61820917
1:114401397_G>C	COSV61821802
1:114401402_G>T	COSV100635600
1:114401415_C>A	COSV100635188
1:114401416_A>C	COSV61823007
1:114401427_C>A	COSV61820927
1:114401429_T>C	COSV61822741
1:114401433_A>G	COSV61823773
1:114401453_C>T	COSV61825488
1:114401456_T>C	COSV61822584
1:114401460_A>G	COSV61821564
1:114402752_A>G	COSV100635483
1:114402815_A>G	COSV100635779
1:114402836_A>G	COSV104675472
1:114402836_A>T	COSV61826014
1:114402839_T>G	COSV61827008
1:114405432_G>A	COSV61823836
1:114405440_C>A	COSV61826287
1:114405450_G>A	COSV100635734
1:114405464_C>A	COSV61821436
1:114405468_T>G	COSV61824269
1:114405473_C>G	COSV100635046
1:114405488_C>T	COSV61820890
1:114405489_C>A	COSV61826680
1:114405506_G>A	COSV100635805
1:114405511_C>A	COSV61825336
1:114405524_G>A	COSV61823045
1:114405525_G>A	COSV61826172
1:114405551_C>T	COSV100635763
1:114405573_G>A	COSV61823321
1:114405585_G>A	COSV61820755
1:114405599_C>T	COSV61820858
1:114405624_A>T	COSV61820827
1:114405629_T>G	COSV100635332
1:114405653_G>A	COSV61820661
1:114405675_C>T	COSV100634972
1:114405689_G>A	COSV61826398
1:114405719_G>T	COSV61824864
1:114405747_C>T	COSV61824662
1:114406945_C>T	COSV61821557
1:114406960_C>T	COSV61822056
1:114406993_G>A	COSV100635192
1:114407043_C>G	COSV100635611
1:114407048_C>A	COSV100635655
1:114407081_T>C	COSV61824851
1:114408690_C>A	COSV61823032
1:114408690_C>T	COSV61822371
1:114408702_T>C	COSV99055612
1:114408710_G>A	COSV100635666
1:114408728_G>A	COSV100635158
1:114408734_G>A	COSV61822409
1:114410198_G>A	COSV100635137
1:114410204_G>A	COSV61825732
1:114410223_G>A	COSV61821153
1:114410244_G>T	COSV100635516
1:114410249_G>A	COSV61821702
1:114410264_G>A	COSV100635114
1:114410290_T>G	COSV100635656
1:114410304_C>A	COSV61822729
1:114420418_C>G	COSV61824556
1:114420458_C>T	COSV100634999
1:114421436_C>A	COSV100635617
1:114421439_T>C	COSV61820814
1:114421530_C>A	COSV61825141
1:114421534_G>A	COSV100635227
1:114421534_G>C	COSV61823103
1:114421542_T>A	COSV100635478
1:114421566_C>T	COSV61821587
1:114421573_G>T	COSV61824234
1:114421586_G>T	COSV61824872
1:114421594_C>T	COSV61823056
1:114421627_G>A	COSV61826262
1:114421628_G>A	COSV100635593
1:114424593_G>T	COSV61824101
1:114424614_T>C	COSV61823396
1:114424639_C>A	COSV61822460
1:114424665_C>A	COSV61823502
1:114424685_T>C	COSV61821137
1:114424695_G>C	COSV100635709
1:114424711_C>T	COSV61826979
1:114424719_C>G	COSV61821446
1:114424748_C>T	COSV100635334
1:114424756_C>T	COSV61822477
1:114425468_G>T	COSV61826023
1:114425469_G>T	COSV61826028
1:114425514_G>T	COSV61822977
1:114425529_G>A	COSV61825014
1:114425532_G>T	COSV61824722
1:114425577_C>T	COSV61825230
1:114425593_C>G	COSV61821120
1:114425598_G>T	COSV100635147
1:114425600_C>T	COSV61826744
1:114425607_G>A	COSV61822388
1:114425622_G>T	COSV61825282
1:114425660_A>C	COSV61822295
1:114425678_T>A	COSV61824561
1:114425682_G>A	COSV100635650
1:114425691_C>A	COSV100635436
1:114425723_C>T	COSV61822210
1:114427180_A>C	COSV61824304
1:114427213_C>T	COSV61822261
1:114427233_C>A	COSV104675451
1:114427233_C>G	COSV61824536
1:114427258_A>T	COSV61824013
1:114427268_C>G	COSV61826490
1:114427758_C>A	COSV100635156
1:114427783_C>A	COSV61824880
1:114427809_T>G	COSV61825251
1:114427811_C>A	COSV61821791
1:114427818_T>C	COSV61824757
1:114427819_G>A	COSV61822400
1:114427837_G>T	COSV61820959
1:114427845_A>G	COSV100635510
1:114427878_C>A	COSV61825547
1:114427891_C>G	COSV61821606
1:114430799_T>A	COSV100635517
1:114430817_G>C	COSV61821319
1:114430839_C>A	COSV61825650
1:114430844_A>G	COSV61824384
1:114430845_T>C	COSV104675463
1:114430855_A>C	COSV100635657
1:114430859_G>A	COSV61822343
1:114430876_T>G	COSV100635185
1:114430883_C>T	COSV61822578
1:114430893_T>C	COSV100635099
1:114430920_A>C	COSV61824727
1:114433616_C>T	COSV61824019
1:114433617_C>A	COSV100634989
1:114433629_T>G	COSV61824003
1:114433645_G>T	COSV100635500
1:114433666_G>T	COSV100635467
1:114433685_C>G	COSV100635585
1:114433708_G>C	COSV61821987
1:114433734_C>A	COSV104675476
1:114433735_T>G	COSV61822700
1:114463108_G>T	COSV100635676
1:114463111_C>A	COSV100634955
1:114463153_C>T	COSV100635888
1:114463159_T>G	COSV61826223
1:114463180_G>A	COSV61825911
1:114463183_C>T	COSV61825029
1:114463194_A>G	COSV61821457
1:114463207_C>T	COSV61826007
1:114463210_G>T	COSV61822099
1:114463212_C>T	COSV61821561
1:114463218_C>G	COSV61824652
1:114463237_C>A	COSV100635096
1:114463412_C>T	COSV100635120
1:114463414_G>T	COSV100635122
1:114463442_G>C	COSV61821380
1:114463445_C>A	COSV104422236
1:114463455_T>A	COSV100634978
1:114463475_C>T	COSV104422228
1:114463484_T>C	COSV61825351
1:114463489_C>T	COSV100635392
1:114463501_C>T	COSV61824571
1:114463525_G>T	COSV61825006
1:114464345_C>A	COSV61824297
1:114464356_C>A	COSV61826158
1:114464390_T>A	COSV100635151
1:114464390_T>C	COSV61823639
1:114510568_T>C	COSV61820598
1:114510571_C>T	COSV61824248
1:114510574_C>T	COSV100635817
1:114510584_T>A	COSV61820840
1:114510587_G>T	COSV61824197
1:114510614_G>A	COSV61823854
1:114510643_C>T	COSV61821479
1:114510694_C>T	COSV61822881
1:114510920_C>A	COSV61826649
1:114510920_C>G	COSV61820798
1:114708530_C>T	COSV65735649
1:114708542_A>G	COSV65747456
1:114708548_C>A	COSV65732786
1:114708551_G>A	COSV65757313
1:114708575_C>T	COSV65734374
1:114708584_C>T	COSV101054883
1:114708605_C>T	COSV65747850
1:114708606_G>A	COSV65748476
1:114708610_C>A	COSV101054558
1:114708615_G>A	COSV101054461
1:114708621_C>A	COSV65740733
1:114708645_C>G	COSV65747376
1:114708647_T>G	COSV65738476
1:114708655_C>A	COSV65732587
1:114709576_G>A	COSV65732573
1:114709576_G>C	COSV65753870
1:114709582_G>A	COSV65746912
1:114709583_C>T	COSV65731978
1:114709592_C>T	COSV65757613
1:114709596_G>T	COSV65741604
1:114709606_C>T	COSV65748242
1:114709612_C>T	COSV65758009
1:114709614_C>A	COSV65753364
1:114709624_T>C	COSV65732375
1:114709627_T>C	COSV65733368
1:114709628_G>T	COSV101055734
1:114709630_G>T	COSV65736154
1:114709631_C>T	COSV65745968
1:114709669_T>C	COSV104682079
1:114709687_A>T	COSV65743845
1:114709696_T>C	COSV65732931
1:114709706_C>G	COSV65734657
1:114709706_C>T	COSV101056357
1:114709715_G>A	COSV101056121
1:114709724_G>A	COSV65750635
1:114709725_C>A	COSV65747265
1:114709728_C>T	COSV101054133
1:114709729_C>A	COSV101054096
1:114713801_T>C	COSV54759154
1:114713816_C>T	COSV54741072
1:114713831_T>A	COSV54755855
1:114713842_G>C	COSV99795232
1:114713849_C>T	COSV99795055
1:114713855_G>T	COSV54745970
1:114713870_T>A	COSV54740128
1:114713870_T>C	COSV99794696
1:114713874_C>T	COSV54762820
1:114713878_T>C	COSV54761069
1:114713880_T>A	COSV54742725
1:114713882_G>A	COSV54744612
1:114713886_T>A	COSV54762404
1:114713887_C>G	COSV54737073
1:114713889_C>T	COSV54765374
1:114713894_C>T	COSV54736754
1:114713895_A>T	COSV104538733
1:114713896_C>T	COSV54748497
1:114713897_T>A	COSV54740884
1:114713899_T>C	COSV54739008
1:114713902_T>C	COSV54743191
1:114713903_C>A	COSV54758768
1:114713903_C>G	COSV99795592
1:114713903_C>T	COSV54744403
1:114713906_C>G	COSV54742468
1:114713906_C>T	COSV54742392
1:114713917_G>A	COSV54738937
1:114713919_A>T	COSV54756310
1:114713920_T>G	COSV54751243
1:114713929_T>C	COSV54743169
1:114713930_C>A	COSV99796207
1:114713930_C>T	COSV54746950
1:114713935_A>C	COSV99795906
1:114713947_C>T	COSV54741697
1:114713956_A>G	COSV54765744
1:114713959_A>G	COSV104538734
1:114713962_T>C	COSV54751382
1:114713968_C>A	COSV54758920
1:114713968_C>T	COSV54743280
1:114713970_G>T	COSV54744077
1:114713972_A>C	COSV54756432
1:114713978_C>T	COSV54743655
1:114713979_C>T	COSV54759501
1:114716044_C>T	COSV104538742
1:114716048_A>G	COSV54756784
1:114716062_A>T	COSV54757720
1:114716064_C>G	COSV54755298
1:114716073_C>T	COSV54736757
1:114716091_T>A	COSV54758909
1:114716091_T>G	COSV54760690
1:114716099_A>G	COSV104538743
1:114716102_G>A	COSV54762334
1:114716102_G>T	COSV54747341
1:114716106_G>C	COSV54740862
1:114716108_G>A	COSV104373612
1:114716111_C>T	COSV54744019
1:114716113_T>G	COSV54742418
1:114716115_T>C	COSV54745961
1:114716117_C>T	COSV54736821
1:114716121_C>T	COSV54765686
1:114716132_C>A	COSV104538716
1:114716132_C>T	COSV54739076
1:114716135_A>G	COSV54750589
1:114716150_T>C	COSV54736993
1:114716151_A>C	COSV54747594
1:114716153_T>G	COSV99795690
1:114716178_C>T	COSV99794901
1:114716179_T>C	COSV54748082
1:116384050_G>T	COSV99814221
1:116384075_A>C	COSV55194897
1:116384075_A>G	COSV99814238
1:116384096_T>A	COSV55193532
1:116384109_G>T	COSV55190315
1:116384119_T>G	COSV55192729
1:116384124_G>T	COSV99814434
1:116384782_G>A	COSV55190541
1:116384790_A>G	COSV99814690
1:116384814_A>G	COSV99814558
1:116387306_G>A	COSV99814498
1:116387312_G>C	COSV55189312
1:116387319_T>C	COSV55194740
1:116387348_C>A	COSV55191804
1:116387383_T>G	COSV99814608
1:116387399_G>A	COSV55191166
1:116387427_C>T	COSV55190028
1:116387430_T>G	COSV55194351
1:116387432_C>A	COSV99814772
1:116387432_C>T	COSV55191537
1:116387438_T>C	COSV55193157
1:116387474_G>A	COSV99814658
1:116387482_A>C	COSV55194110
1:116387490_A>T	COSV55191889
1:116387496_G>T	COSV55193338
1:116388158_G>A	COSV99814309
1:116388162_T>C	COSV55191936
1:116388204_G>T	COSV55192046
1:116388218_G>A	COSV55191074
1:116388635_A>G	COSV99814686
1:116388641_G>A	COSV55194791
1:116388653_C>T	COSV104403047
1:116388654_G>A	COSV99814313
1:116388687_A>G	COSV99814075
1:116388699_G>T	COSV99814896
1:116388729_G>A	COSV55190581
1:116388903_T>G	COSV55192317
1:116388930_C>G	COSV55191987
1:116388953_G>A	COSV99814070
1:116388954_A>C	COSV55192401
1:116388969_A>C	COSV55190514
1:116388975_T>A	COSV104403059
1:116388981_C>T	COSV55193819
1:116389439_G>A	COSV55193485
1:116389486_G>T	COSV55191650
1:116389487_G>A	COSV55190211
1:116389489_A>G	COSV99814774
1:116389501_C>T	COSV55192246
1:116389504_G>T	COSV55194922
1:116389507_T>C	COSV55192570
1:116389531_C>A	COSV55192375
1:116389561_C>T	COSV55189628
1:116389571_C>T	COSV55194755
1:116389609_C>A	COSV55190270
1:116389613_C>G	COSV55193451
1:116389621_C>G	COSV55190176
1:116389621_C>T	COSV55193464
1:116389639_G>C	COSV55190901
1:116389643_C>T	COSV99814235
1:116389654_C>A	COSV99814031
1:116389657_A>G	COSV55193611
1:116389702_G>A	COSV55190489
1:116389708_G>A	COSV55192682
1:116390244_C>T	COSV55194477
1:116390310_G>T	COSV104601929
1:116390315_G>T	COSV104601930
1:116390328_C>G	COSV55191642
1:116390334_C>A	COSV104601932
1:116390336_C>A	COSV55189949
1:116390337_A>G	COSV55193077
1:116390377_A>C	COSV55193981
1:116390411_G>T	COSV99814314
1:116390853_G>C	COSV55190598
1:116390860_A>G	COSV55193514
1:116390872_A>G	COSV55191212
1:116390892_G>A	COSV55194360
1:116392854_C>T	COSV99814444
1:116392860_G>C	COSV55192752
1:117622881_A>G	COSV65615945
1:117622885_G>C	COSV65617185
1:117622896_G>A	COSV65617268
1:117622925_G>A	COSV65617296
1:117622939_G>A	COSV65616854
1:117622969_C>A	COSV65616931
1:117622992_C>T	COSV65616035
1:117623010_C>G	COSV65617002
1:117623038_G>A	COSV65616554
1:117623064_G>C	COSV104681414
1:117623089_C>T	COSV65616988
1:117623100_C>T	COSV104681418
1:117623136_G>A	COSV101033119
1:117623136_G>C	COSV104681430
1:117623139_C>A	COSV65616635
1:117623142_G>T	COSV65616478
1:117623166_C>T	COSV101032898
1:117623167_C>T	COSV65616270
1:117623169_A>T	COSV65616558
1:117623172_G>A	COSV65616138
1:117623175_G>A	COSV65617279
1:117623179_A>G	COSV65615958
1:117623184_C>T	COSV65616274
1:117623185_A>T	COSV65617154
1:117623203_T>C	COSV65617058
1:117623205_C>A	COSV101033096
1:117623209_G>A	COSV65616690
1:117623214_C>T	COSV65616200
1:117623215_T>A	COSV65617011
1:117623225_C>G	COSV104681367
1:117623229_C>G	COSV65616395
1:117623229_C>T	COSV65616470
1:117623239_T>C	COSV101032799
1:117623242_A>G	COSV101033076
1:117623254_T>A	COSV101032945
1:117623268_C>G	COSV65616077
1:117623271_A>T	COSV65616359
1:117623290_A>C	COSV104681379
1:117623302_T>A	COSV104681375
1:117623329_T>G	COSV65616601
1:117623331_A>T	COSV104681434
1:117623335_C>T	COSV65616213
1:117623341_C>T	COSV101032686
1:117623356_A>G	COSV104681395
1:117623359_A>C	COSV104681365
1:117623359_A>G	COSV65617036
1:117623359_A>T	COSV101032915
1:117623362_T>G	COSV104681387
1:117623392_G>T	COSV104681433
1:117623401_A>C	COSV65616957
1:117623405_C>A	COSV65616228
1:117623412_G>T	COSV104681431
1:117623416_C>G	COSV104681377
1:117623420_C>G	COSV104681380
1:117623433_G>T	COSV65617288
1:117623437_C>A	COSV104681384
1:117623481_C>T	COSV65617292
1:117623482_A>C	COSV65615966
1:117623483_C>A	COSV65616002
1:117623487_C>A	COSV65617023
1:117623490_C>T	COSV65616403
1:117623502_G>A	COSV101032824
1:117623518_G>T	COSV104681361
1:117623520_G>A	COSV65616848
1:117623529_G>A	COSV65617313
1:117623538_G>A	COSV101033078
1:117623560_T>G	COSV104681370
1:117623575_C>A	COSV104681422
1:117623580_G>T	COSV65616073
1:117623589_G>T	COSV104681368
1:117623590_G>T	COSV65616296
1:117623592_G>A	COSV65616038
1:117623592_G>T	COSV65617398
1:117623596_G>A	COSV65617344
1:117623596_G>C	COSV65615910
1:117623646_C>T	COSV65616604
1:117623649_G>A	COSV65616617
1:117623651_A>C	COSV65617316
1:117623654_A>C	COSV65615925
1:117623657_C>G	COSV101033163
1:117623659_A>G	COSV101032660
1:117623665_T>C	COSV65616287
1:117623674_A>G	COSV104681383
1:117623677_T>C	COSV65616112
1:117623688_T>C	COSV65616734
1:117623701_T>A	COSV65616320
1:117623706_G>A	COSV101032894
1:117623707_A>G	COSV65617394
1:117623720_G>T	COSV101033191
1:117623731_T>C	COSV65615902
1:117623732_G>T	COSV65616132
1:117623739_T>A	COSV65616926
1:117623740_A>G	COSV104681381
1:117623741_C>A	COSV104681362
1:117623760_G>A	COSV65616920
1:117623766_G>A	COSV104681413
1:117623803_G>T	COSV65616675
1:117623806_T>C	COSV104681415
1:117623808_G>A	COSV65617205
1:117623826_T>C	COSV65616233
1:117623827_G>T	COSV65616293
1:117623829_C>T	COSV65616283
1:117623835_G>T	COSV101032834
1:117623861_C>A	COSV65617248
1:117623861_C>G	COSV104681391
1:117623877_G>A	COSV65616116
1:117623878_C>T	COSV65616628
1:117623890_T>C	COSV101033157
1:117623892_G>A	COSV65616818
1:117623949_C>T	COSV65616418
1:117623961_G>A	COSV101032748
1:117623975_C>A	COSV65616600
1:117623997_C>T	COSV101033144
1:119915318_C>G	COSV56701300
1:119915344_A>G	COSV56699959
1:119915376_C>G	COSV56697324
1:119915395_G>T	COSV56683246
1:119915407_C>T	COSV56707971
1:119915410_C>T	COSV56707856
1:119915418_T>C	COSV104559963
1:119915419_C>G	COSV99866241
1:119915419_C>T	COSV56704157
1:119915422_A>G	COSV56699921
1:119915439_G>A	COSV104560095
1:119915441_A>C	COSV56695581
1:119915445_G>A	COSV104559885
1:119915458_G>T	COSV56693294
1:119915460_G>T	COSV99866258
1:119915464_C>A	COSV56687170
1:119915476_T>C	COSV56700165
1:119915480_G>T	COSV99867767
1:119915485_G>A	COSV56697401
1:119915497_G>A	COSV56682094
1:119915506_C>A	COSV56686941
1:119915518_G>A	COSV56709162
1:119915538_G>T	COSV104375150
1:119915539_A>G	COSV56705181
1:119915559_G>A	COSV56707926
1:119915559_G>C	COSV56690133
1:119915598_G>A	COSV99863341
1:119915599_G>A	COSV104560096
1:119915614_G>C	COSV104560026
1:119915623_G>A	COSV56684157
1:119915632_G>A	COSV56687493
1:119915637_T>C	COSV56701258
1:119915659_T>G	COSV56708026
1:119915662_G>A	COSV56696009
1:119915674_T>C	COSV99864220
1:119915692_C>A	COSV56685116
1:119915692_C>G	COSV56707867
1:119915692_C>T	COSV56691360
1:119915695_G>A	COSV56703041
1:119915700_T>C	COSV99862926
1:119915701_G>A	COSV56699936
1:119915703_T>C	COSV99867680
1:119915709_G>A	COSV56689746
1:119915727_A>G	COSV56694733
1:119915730_G>A	COSV99866543
1:119915731_C>A	COSV56680277
1:119915731_C>T	COSV99078489
1:119915746_A>G	COSV56683908
1:119915749_G>A	COSV56682148
1:119915757_G>A	COSV56692227
1:119915771_T>G	COSV56706122
1:119915784_C>T	COSV56693975
1:119915785_C>T	COSV56693979
1:119915790_G>C	COSV99866651
1:119915797_G>A	COSV56702486
1:119915800_G>C	COSV56684599
1:119915815_G>A	COSV56699504
1:119915820_A>T	COSV56688097
1:119915833_G>A	COSV56690916
1:119915883_G>A	COSV104560153
1:119915884_G>A	COSV56682236
1:119915892_C>T	COSV56706979
1:119915895_T>G	COSV99867773
1:119915896_C>T	COSV56707874
1:119915898_G>T	COSV56685743
1:119915899_C>T	COSV56690770
1:119915901_G>A	COSV56683514
1:119915940_T>C	COSV56710493
1:119915948_C>A	COSV104375200
1:119915950_C>A	COSV56695606
1:119915952_A>T	COSV56709299
1:119915961_A>G	COSV56693726
1:119915963_C>G	COSV56683788
1:119915989_G>A	COSV56702830
1:119915994_C>T	COSV56710357
1:119915998_T>G	COSV56703579
1:119915999_C>G	COSV56694070
1:119916054_T>C	COSV56685891
1:119916060_A>G	COSV56685359
1:119916066_G>A	COSV99864609
1:119916078_C>T	COSV99863570
1:119916099_T>C	COSV104559880
1:119916101_C>T	COSV56699537
1:119916106_C>A	COSV56695265
1:119916123_G>C	COSV56711231
1:119916123_G>T	COSV56697872
1:119916142_G>A	COSV99865278
1:119916148_G>A	COSV99863935
1:119916157_G>A	COSV56689561
1:119916186_G>A	COSV56691285
1:119916191_C>A	COSV56705862
1:119916202_C>G	COSV99866717
1:119916202_C>T	COSV56694317
1:119916207_G>A	COSV56684443
1:119916214_T>A	COSV56691733
1:119916255_G>C	COSV56696956
1:119916265_A>C	COSV99863085
1:119916265_A>T	COSV56682261
1:119916268_C>A	COSV99867728
1:119916273_G>A	COSV56687898
1:119916274_G>A	COSV56696072
1:119916276_G>A	COSV56682321
1:119916292_T>C	COSV99864040
1:119916295_C>G	COSV56694836
1:119916304_G>A	COSV56680791
1:119916316_T>A	COSV104559961
1:119916325_T>A	COSV99862793
1:119916327_T>C	COSV56680467
1:119916328_T>A	COSV56707007
1:119916342_T>C	COSV56682366
1:119916343_T>A	COSV56694048
1:119916349_C>T	COSV56686701
1:119916358_C>A	COSV56709307
1:119916367_G>A	COSV56692562
1:119916368_G>C	COSV56689400
1:119916373_G>A	COSV104559835
1:119916375_A>T	COSV56688107
1:119916376_G>T	COSV56710145
1:119916382_T>C	COSV56682088
1:119916418_T>A	COSV56685732
1:119916423_C>G	COSV56702133
1:119916441_A>C	COSV56701326
1:119916468_C>A	COSV99867921
1:119916489_G>A	COSV56709177
1:119916508_G>A	COSV56698016
1:119916510_G>A	COSV56698792
1:119916516_G>A	COSV56696677
1:119916550_T>C	COSV56680458
1:119916564_C>T	COSV56687216
1:119916576_A>G	COSV56708957
1:119916589_G>A	COSV56685492
1:119916600_T>C	COSV99864161
1:119916607_T>C	COSV56710505
1:119916616_G>A	COSV56693994
1:119916627_T>C	COSV56681133
1:119916631_C>A	COSV56703490
1:119916631_C>G	COSV104559921
1:119916649_C>T	COSV56682176
1:119916664_C>T	COSV56702339
1:119916672_G>A	COSV99867480
1:119916684_G>A	COSV56680514
1:119916691_C>A	COSV99866142
1:119916696_T>C	COSV56685470
1:119917744_C>A	COSV56687126
1:119917748_G>T	COSV56703693
1:119917750_A>G	COSV56687908
1:119917757_A>C	COSV104559916
1:119917764_T>A	COSV99865703
1:119918408_T>C	COSV56705772
1:119918409_G>T	COSV56680236
1:119918411_T>C	COSV56709376
1:119918412_C>T	COSV56699108
1:119918414_T>C	COSV56696573
1:119918421_C>T	COSV56692111
1:119918430_C>T	COSV56680983
1:119918440_G>T	COSV56702377
1:119918483_G>A	COSV56691265
1:119918483_G>C	COSV99866560
1:119918493_G>T	COSV99863195
1:119918495_G>A	COSV99864722
1:119918499_T>C	COSV56706213
1:119918504_C>A	COSV56694057
1:119918507_T>C	COSV56701316
1:119918512_C>T	COSV56690604
1:119918519_G>A	COSV99866263
1:119918528_T>C	COSV56700208
1:119918529_C>A	COSV56694791
1:119918537_C>T	COSV99072795
1:119918554_C>G	COSV56706239
1:119918554_C>T	COSV56685370
1:119919323_C>A	COSV56681632
1:119919326_G>T	COSV56696581
1:119919331_T>G	COSV56683899
1:119919346_G>A	COSV56680322
1:119919347_C>T	COSV56696899
1:119919355_G>A	COSV56692215
1:119919379_G>T	COSV56690870
1:119919380_C>T	COSV56689718
1:119919385_G>A	COSV56695816
1:119919395_C>A	COSV56699562
1:119919397_G>A	COSV56697266
1:119919398_C>T	COSV99863664
1:119919401_C>T	COSV56689431
1:119919407_G>A	COSV56703841
1:119919412_T>C	COSV56682773
1:119919430_G>C	COSV56710072
1:119919440_C>T	COSV56691822
1:119919442_G>T	COSV56707087
1:119919446_G>A	COSV56693734
1:119919456_C>T	COSV56704835
1:119919467_T>C	COSV99072797
1:119919485_G>A	COSV56684636
1:119919500_G>A	COSV56681445
1:119919507_C>A	COSV56689144
1:119919533_A>G	COSV56684184
1:119919542_C>T	COSV56690561
1:119919545_C>T	COSV104559917
1:119919551_C>T	COSV56707116
1:119919556_T>C	COSV99862632
1:119919560_T>G	COSV99862739
1:119919566_C>G	COSV56689773
1:119919569_A>G	COSV56711950
1:119919569_A>T	COSV56711942
1:119919571_C>A	COSV56696837
1:119919571_C>T	COSV56682933
1:119919574_C>T	COSV99867816
1:119919586_G>A	COSV56682449
1:119919587_A>C	COSV99072800
1:119919597_C>G	COSV56689644
1:119919613_T>A	COSV56710517
1:119920227_A>G	COSV56708088
1:119920234_C>T	COSV104560078
1:119920240_A>G	COSV56697985
1:119920273_G>A	COSV56690614
1:119920314_G>C	COSV99865479
1:119920315_T>C	COSV99072794
1:119920316_C>T	COSV56686488
1:119920321_G>T	COSV99865582
1:119920322_C>A	COSV99867681
1:119920332_C>A	COSV99864282
1:119920334_G>A	COSV56701651
1:119920364_C>T	COSV99867730
1:119920370_C>T	COSV56690876
1:119920375_G>C	COSV56686907
1:119920397_C>G	COSV56682342
1:119920398_C>T	COSV56689215
1:119921712_C>T	COSV99864050
1:119921713_C>T	COSV99864052
1:119921730_G>A	COSV104560082
1:119921733_G>A	COSV56709986
1:119921757_C>T	COSV56689289
1:119921772_C>A	COSV56689411
1:119921787_C>A	COSV56698073
1:119921796_G>C	COSV56692277
1:119921799_C>T	COSV56705042
1:119922252_C>A	COSV56702819
1:119922257_C>T	COSV56682558
1:119922264_G>A	COSV56698194
1:119922273_G>A	COSV56698087
1:119922276_T>A	COSV56711540
1:119922279_G>A	COSV56688418
1:119922285_T>C	COSV56710112
1:119922308_C>T	COSV56701269
1:119922309_C>T	COSV56701283
1:119922330_C>A	COSV99866666
1:119922345_G>A	COSV56697310
1:119922351_C>A	COSV99865587
1:119922352_C>T	COSV99865590
1:119922396_C>A	COSV56691929
1:119922420_G>A	COSV56706271
1:119922426_G>A	COSV56695999
1:119922427_T>G	COSV99072799
1:119922438_G>T	COSV56692168
1:119922443_T>C	COSV56698001
1:119922648_C>A	COSV56708292
1:119922653_G>A	COSV56702498
1:119922672_G>A	COSV56705133
1:119922698_G>T	COSV104560201
1:119922726_G>A	COSV56694024
1:119922734_T>C	COSV56684950
1:119922738_G>A	COSV56692632
1:119922743_C>A	COSV104560084
1:119922750_G>A	COSV56687234
1:119922750_G>C	COSV56701592
1:119922759_T>C	COSV56687211
1:119922771_C>A	COSV56711356
1:119922772_T>G	COSV56710771
1:119922779_C>T	COSV56706862
1:119923650_G>A	COSV56694356
1:119923662_C>T	COSV56688495
1:119923681_C>T	COSV56682249
1:119923684_C>A	COSV99865689
1:119923685_C>A	COSV99867132
1:119923701_C>A	COSV56690588
1:119923713_C>A	COSV56711076
1:119923724_G>A	COSV56706413
1:119923727_T>C	COSV99866964
1:119923728_A>G	COSV56697598
1:119923746_G>A	COSV56697948
1:119923758_T>A	COSV56685461
1:119923788_C>T	COSV56684194
1:119923790_A>G	COSV104560196
1:119923803_A>T	COSV56693769
1:119923818_G>A	COSV56683224
1:119923836_G>A	COSV56702633
1:119923845_C>T	COSV56704186
1:119923862_C>T	COSV56700313
1:119923876_C>G	COSV56707447
1:119923904_C>A	COSV56700397
1:119923916_C>A	COSV56700175
1:119923935_C>A	COSV56697740
1:119923935_C>T	COSV56697392
1:119923943_C>A	COSV56685964
1:119923943_C>T	COSV99864029
1:119923948_G>T	COSV56681319
1:119923951_G>T	COSV56697189
1:119923952_T>C	COSV56693145
1:119923986_T>G	COSV56686299
1:119925304_C>A	COSV99865057
1:119925306_T>C	COSV56697704
1:119925307_G>T	COSV56697714
1:119925316_G>C	COSV56700281
1:119925321_T>C	COSV56710531
1:119925327_G>A	COSV56694846
1:119925329_C>G	COSV56702121
1:119925335_A>C	COSV56691832
1:119925357_C>T	COSV56707846
1:119925364_G>T	COSV56690458
1:119925366_A>C	COSV56695938
1:119925366_A>G	COSV99865485
1:119925374_T>G	COSV56690570
1:119925381_G>A	COSV56696963
1:119925388_G>C	COSV56704137
1:119925398_C>A	COSV56683663
1:119925400_G>C	COSV56683694
1:119925404_G>A	COSV56700019
1:119925405_G>A	COSV56681386
1:119925418_G>T	COSV56709259
1:119925425_G>A	COSV56682739
1:119925447_G>C	COSV104559981
1:119925452_C>T	COSV56684961
1:119925456_C>A	COSV56710158
1:119925465_C>G	COSV99863436
1:119925465_C>T	COSV56700238
1:119925466_C>A	COSV56702473
1:119925466_C>T	COSV56688552
1:119925467_C>T	COSV56682918
1:119925469_C>G	COSV56705192
1:119925471_G>A	COSV99865888
1:119925482_C>T	COSV56682332
1:119925488_C>T	COSV56691529
1:119925498_C>G	COSV56686369
1:119925499_A>C	COSV56687850
1:119925549_C>T	COSV56706506
1:119925564_G>A	COSV56691208
1:119925564_G>T	COSV99868020
1:119925570_C>A	COSV56705523
1:119925594_C>G	COSV99072803
1:119925594_C>T	COSV56711153
1:119925615_G>A	COSV56687327
1:119925629_G>A	COSV56697471
1:119925630_G>A	COSV99863620
1:119925636_G>A	COSV56686846
1:119925642_G>A	COSV56684349
1:119925653_C>G	COSV99862693
1:119925683_C>A	COSV56682760
1:119925725_G>A	COSV56711763
1:119925725_G>T	COSV56700931
1:119925731_G>C	COSV56696658
1:119925734_G>A	COSV56691686
1:119925756_C>T	COSV56698889
1:119925767_T>C	COSV56711108
1:119925768_T>A	COSV56710712
1:119925772_T>A	COSV56692849
1:119925776_C>G	COSV56707456
1:119925789_G>A	COSV99865725
1:119925794_C>A	COSV56695729
1:119925798_C>A	COSV56696621
1:119925798_C>T	COSV104560198
1:119925806_A>T	COSV56710195
1:119925810_C>T	COSV56706870
1:119925811_C>A	COSV99867092
1:119926545_G>T	COSV99863649
1:119926557_C>G	COSV56685409
1:119926579_G>A	COSV56710724
1:119926581_C>A	COSV56698023
1:119926594_A>G	COSV56684248
1:119926594_A>T	COSV56687857
1:119926612_C>T	COSV56692357
1:119928975_C>T	COSV56699543
1:119929008_T>C	COSV99863843
1:119929021_G>A	COSV56685429
1:119929039_C>T	COSV56685483
1:119929068_T>A	COSV56687866
1:119929069_C>T	COSV99865131
1:119929101_A>T	COSV56696925
1:119929132_C>A	COSV99867943
1:119929144_T>C	COSV56687876
1:119929152_C>T	COSV56687540
1:119929171_G>A	COSV56711037
1:119929186_C>G	COSV99862878
1:119929189_C>T	COSV56693753
1:119935430_G>C	COSV56687204
1:119935438_C>T	COSV56683626
1:119935469_T>C	COSV56681428
1:119935472_C>T	COSV56680864
1:119935480_C>T	COSV99864242
1:119935514_G>T	COSV56680412
1:119935528_C>T	COSV56709334
1:119935529_C>A	COSV56683059
1:119935538_G>A	COSV56694964
1:119935547_G>A	COSV56705817
1:119935549_T>C	COSV56705104
1:119935559_C>T	COSV56710227
1:119935598_G>T	COSV104560177
1:119937289_C>G	COSV56703517
1:119937293_A>G	COSV56711048
1:119937299_C>T	COSV56705290
1:119937328_T>C	COSV56691310
1:119937331_C>T	COSV56695312
1:119937334_G>T	COSV56694874
1:119937364_T>A	COSV56686111
1:119937367_C>T	COSV56686790
1:119937379_G>A	COSV56706227
1:119937380_T>C	COSV99863090
1:119937392_G>A	COSV56682622
1:119937394_C>T	COSV56694917
1:119937395_A>G	COSV56692347
1:119937403_T>C	COSV56687246
1:119937428_A>G	COSV104375054
1:119937430_A>C	COSV56683049
1:119937434_C>T	COSV56693988
1:119937445_C>T	COSV56708984
1:119937446_A>C	COSV56696861
1:119937447_C>G	COSV56685562
1:119937451_T>A	COSV56710746
1:119937454_T>A	COSV56711886
1:119937455_C>T	COSV56696533
1:119937467_C>T	COSV56693051
1:119937865_G>A	COSV56683257
1:119937877_T>C	COSV56710737
1:119937883_G>A	COSV99863580
1:119937884_A>G	COSV56710858
1:119937890_T>C	COSV56711053
1:119937899_C>A	COSV99862887
1:119937901_C>A	COSV99862889
1:119937901_C>T	COSV56685381
1:119937915_C>A	COSV56702142
1:119937922_G>A	COSV56682077
1:119937926_G>A	COSV56684623
1:119937928_C>T	COSV56680874
1:119937934_C>T	COSV99865563
1:119937954_C>G	COSV56707026
1:119937956_G>A	COSV56704147
1:119937958_A>G	COSV56695612
1:119937993_G>T	COSV56707635
1:119938000_T>C	COSV56705062
1:119940560_A>C	COSV56681266
1:119940589_C>G	COSV56709767
1:119940590_T>A	COSV56707786
1:119940604_C>T	COSV56695631
1:119940605_C>T	COSV56687821
1:119940638_A>G	COSV56710044
1:119940644_G>A	COSV56682106
1:119940667_T>C	COSV56682063
1:119940673_C>A	COSV104560123
1:119940682_C>G	COSV56689986
1:119940686_T>C	COSV56698362
1:119940686_T>G	COSV56698369
1:119940688_A>G	COSV104375151
1:119940691_C>T	COSV99863932
1:119940694_A>G	COSV56685007
1:119940707_A>C	COSV104560183
1:119940722_T>C	COSV104560073
1:119940728_C>T	COSV56696538
1:119940730_A>G	COSV56690779
1:119940740_C>G	COSV99867797
1:119940743_C>A	COSV56697447
1:119940751_C>T	COSV56680879
1:119941525_C>A	COSV56680505
1:119941532_G>T	COSV56705678
1:119941535_C>A	COSV56693193
1:119941543_G>C	COSV56701950
1:119941568_T>C	COSV56705805
1:119941571_A>T	COSV56701835
1:119941579_C>A	COSV99866983
1:119941613_G>A	COSV104560189
1:119941613_G>C	COSV56698626
1:119941616_C>T	COSV56706877
1:119941625_C>A	COSV99866059
1:119941625_C>T	COSV56711222
1:119941627_A>C	COSV56683235
1:119941640_T>C	COSV56696871
1:119941643_C>T	COSV99864261
1:119941668_G>A	COSV56689458
1:119941692_G>A	COSV56695063
1:119941696_G>T	COSV56689763
1:119941721_C>T	COSV56691509
1:119941729_A>T	COSV56687765
1:119941736_C>A	COSV99863277
1:119941736_C>T	COSV99071857
1:119941751_G>A	COSV56696934
1:119941752_G>A	COSV56684611
1:119941755_C>T	COSV56707463
1:119948416_G>A	COSV56696687
1:119948436_C>A	COSV56687621
1:119948441_C>A	COSV104560124
1:119948453_C>T	COSV99078477
1:119948459_A>C	COSV56683672
1:119948462_C>A	COSV56688502
1:119948480_T>C	COSV56685256
1:119948554_G>T	COSV56689996
1:119948563_T>G	COSV56700742
1:119948564_G>C	COSV56687913
1:119949011_C>T	COSV56687464
1:119949024_C>T	COSV56697201
1:119949025_A>C	COSV56695044
1:119949030_C>T	COSV56691139
1:119949036_T>C	COSV56684338
1:119949058_C>A	COSV56702170
1:119949080_A>T	COSV56707880
1:119949085_G>A	COSV56690270
1:119949108_A>G	COSV56691547
1:119949127_C>A	COSV56698880
1:119950724_C>T	COSV56680331
1:119950727_T>C	COSV99867754
1:119950777_G>T	COSV56691122
1:119950789_A>G	COSV56689297
1:119950791_G>T	COSV56689653
1:119950799_T>A	COSV56711251
1:119950801_G>A	COSV56699216
1:119950804_G>A	COSV56705733
1:119950807_C>A	COSV56705504
1:119950811_C>A	COSV56683477
1:119950824_C>A	COSV56698685
1:119953543_C>T	COSV99865900
1:119953546_T>C	COSV56696031
1:119953552_C>T	COSV56696087
1:119953582_C>T	COSV56705531
1:119953588_T>C	COSV56705119
1:119953594_A>G	COSV56701291
1:119953603_C>T	COSV104559914
1:119953609_G>A	COSV56684568
1:119953615_G>T	COSV56711746
1:119953642_C>A	COSV56687683
1:119953652_G>C	COSV99863309
1:119953656_C>T	COSV56702800
1:119953674_C>T	COSV56706218
1:119955040_C>T	COSV56706431
1:119955041_C>T	COSV99863059
1:119955049_C>A	COSV56687920
1:119955056_T>C	COSV56694006
1:119955074_A>G	COSV56693626
1:119955081_G>T	COSV56701440
1:119955101_G>A	COSV56695452
1:119955124_G>C	COSV99866898
1:119955130_T>G	COSV56709651
1:119955136_C>A	COSV104560125
1:119955155_T>C	COSV56697171
1:119955175_G>T	COSV56684738
1:119955191_G>A	COSV56680991
1:119955206_C>G	COSV56690171
1:119955213_G>T	COSV99863567
1:119955215_C>G	COSV56691447
1:119955233_C>T	COSV56684214
1:119959407_A>T	COSV99863450
1:119959427_T>C	COSV56703751
1:119959433_C>G	COSV56703097
1:119959438_C>T	COSV56685333
1:119959439_A>G	COSV99865265
1:119959449_C>A	COSV56692370
1:119959457_C>A	COSV56693761
1:119959457_C>T	COSV56706706
1:119959492_A>T	COSV56692362
1:119959502_C>G	COSV56693742
1:119959504_T>C	COSV56708720
1:119963585_G>A	COSV56681438
1:119963586_G>A	COSV56699837
1:119963606_C>T	COSV56700704
1:119963641_G>T	COSV99863600
1:119963649_T>C	COSV56682781
1:119963657_C>A	COSV56682414
1:119963657_C>T	COSV56683594
1:119963660_T>A	COSV99862447
1:119963668_C>G	COSV56683976
1:119963672_T>C	COSV99865221
1:119963673_C>A	COSV56702812
1:119963678_C>T	COSV56687551
1:119963688_C>A	COSV56698433
1:119963711_C>T	COSV56695248
1:119963724_C>T	COSV99863146
1:119963735_T>C	COSV56694394
1:119963745_C>A	COSV56711526
1:119963751_G>A	COSV56711907
1:119963760_C>T	COSV56696174
1:119963762_G>A	COSV56683583
1:119963766_C>T	COSV56696095
1:119963787_C>A	COSV56702091
1:119963809_T>G	COSV56703431
1:119965474_A>G	COSV99863112
1:119965482_G>A	COSV56690277
1:119965489_C>A	COSV56687131
1:119965494_C>T	COSV56709284
1:119965524_G>C	COSV56689306
1:119965540_C>G	COSV99865508
1:119965558_C>T	COSV56703108
1:119966394_G>A	COSV56693639
1:119966397_A>C	COSV56704649
1:119966417_C>T	COSV56711366
1:119966441_T>C	COSV56686855
1:119966443_G>C	COSV56696015
1:119966454_C>A	COSV56706083
1:119966456_T>C	COSV56689590
1:119966463_C>G	COSV56705300
1:119966468_T>C	COSV56691096
1:119966480_C>T	COSV56694376
1:119966483_T>A	COSV56681337
1:119967441_C>A	COSV56689798
1:119967441_C>G	COSV99862809
1:119967445_G>C	COSV56695972
1:119967457_C>G	COSV56681297
1:119967460_C>A	COSV99864265
1:119967474_C>A	COSV56704222
1:119967480_G>A	COSV56690056
1:119967491_G>C	COSV56690235
1:119967501_G>C	COSV56698833
1:119967507_C>A	COSV99862289
1:119967508_A>G	COSV56705123
1:119967520_C>T	COSV99862598
1:119967526_C>T	COSV56696710
1:119967528_C>T	COSV56700221
1:119967532_G>A	COSV56702996
1:119967532_G>T	COSV56701058
1:119967537_C>A	COSV56681517
1:119967543_T>A	COSV104559960
1:119967546_C>T	COSV56685389
1:119967561_C>G	COSV56696632
1:119967566_G>C	COSV56693552
1:119967567_A>C	COSV56703725
1:119967574_C>T	COSV56704094
1:119967577_C>G	COSV56705315
1:119967582_T>C	COSV56691132
1:119967588_C>T	COSV56700870
1:119967592_T>C	COSV56695259
1:119967604_C>A	COSV56700194
1:119967609_G>A	COSV99863850
1:119967610_G>A	COSV56703086
1:119968077_C>A	COSV56698825
1:119968077_C>T	COSV56685854
[truncated: 116,402 more rows]
