# Supplementary material for: SCReadCounts: estimation of cell-level SNVs expression from scRNA-seq data
Source: BMC Genomics. 2021 Sep 22;22:689. doi: 10.1186/s12864-021-07974-8 (PMC8459565; doi:10.1186/s12864-021-07974-8)
Supplement: Supplementary file 10 — Additional file 10: Supplementary Table 4. REDI input. 107,053 distinct RNA-editing sites provided as input to SCReadCounts. [file 12864_2021_7974_MOESM10_ESM.txt]

SNV	rsID	Gene	accession	functionGVS
1:136168_T>C	0	LOC729737	NR_039983.2	non-coding-exon
1:136176_T>C	0	LOC729737	NR_039983.2	non-coding-exon
1:136178_T>C	0	LOC729737	NR_039983.2	non-coding-exon
1:136179_T>C	0	LOC729737	NR_039983.2	non-coding-exon
1:136186_T>C	0	LOC729737	NR_039983.2	non-coding-exon
1:136218_T>C	0	LOC729737	NR_039983.2	non-coding-exon
1:136281_T>C	0	LOC729737	NR_039983.2	non-coding-exon
1:136315_T>C	0	LOC729737	NR_039983.2	non-coding-exon
1:136378_T>C	0	LOC729737	NR_039983.2	non-coding-exon
1:281769_T>C	0	none	none	intergenic
1:629072_A>G	0	none	none	upstream-gene
1:629081_A>G	0	none	none	upstream-gene
1:629093_A>G	0	none	none	upstream-gene
1:631502_A>G	0	none	none	upstream-gene
1:631532_A>G	0	none	none	upstream-gene
1:632041_T>C	0	none	none	upstream-gene
1:632077_T>C	0	none	none	upstream-gene
1:632087_T>C	0	none	none	upstream-gene
1:632115_T>C	0	none	none	upstream-gene
1:632116_T>C	0	none	none	upstream-gene
1:632162_T>C	0	none	none	upstream-gene
1:632401_T>C	0	MIR6723	NR_106781.1	non-coding-exon
1:633040_T>C	0	none	none	upstream-gene
1:633066_T>C	0	none	none	upstream-gene
1:727131_T>C	0	LOC100133331	NR_028327.1	non-coding-exon
1:727139_T>C	0	LOC100133331	NR_028327.1	non-coding-exon
1:727154_T>C	0	LOC100133331	NR_028327.1	non-coding-exon
1:727162_T>C	0	LOC100133331	NR_028327.1	non-coding-exon
1:727164_T>C	0	LOC100133331	NR_028327.1	non-coding-exon
1:727165_T>C	0	LOC100133331	NR_028327.1	non-coding-exon
1:727185_T>C	0	LOC100133331	NR_028327.1	non-coding-exon
1:727204_T>C	0	LOC100133331	NR_028327.1	non-coding-exon
1:727267_T>C	0	LOC100133331	NR_028327.1	non-coding-exon
1:727301_T>C	0	LOC100133331	NR_028327.1	non-coding-exon
1:727708_T>C	0	LOC100133331	NR_028327.1	non-coding-exon
1:759088_T>C	0	none	none	intergenic
1:1068591_T>C	0	LOC112267874	XM_024451970.1	intron
1:1068727_T>C	0	LOC112267874	XM_024451970.1	intron
1:1104633_T>C	0	C1orf159	NM_001330306.1	intron
1:1113574_T>C	0	C1orf159	NM_001330306.1	intron
1:1169025_A>G	0	MIR429	NR_029957.1	non-coding-exon
1:1222080_T>C	0	SDF4	NM_016176.3	intron
1:1222087_T>C	0	SDF4	NM_016176.3	intron
1:1281176_A>G	0	SCNN1D	NM_001130413.3	intron
1:1285011_A>G	0	SCNN1D	NM_001130413.3	intron
1:1303680_T>C	0	ACAP3	NM_030649.2	intron
1:1316051_T>C	0	INTS11	NM_001256456.1	intron
1:1338659_A>G	0	DVL1	NM_001330311.1	intron-near-splice
1:1429201_A>G	0	none	none	upstream-gene
1:1450001_A>G	0	ATAD3C	NM_001039211.2	5-prime-UTR
1:1490403_A>G	0	ATAD3B	NM_001317238.1	missense
1:1560555_T>C	0	SSU72	NM_014188.2	intron
1:1570412_T>C	0	SSU72	NM_014188.2	intron
1:1604089_A>G	0	LOC105378586	NR_147951.1	intron
1:1617993_A>G	0	MIB2	NM_001170686.1	intron
1:1619411_A>G	0	MIB2	NM_001170686.1	intron
1:1619588_A>G	0	MIB2	NM_001170686.1	intron
1:1622413_A>G	0	MIB2	NM_001170686.1	intron
1:1727916_T>C	0	SLC35E2A	NM_001199787.1	intron
1:1728605_T>C	0	SLC35E2A	NM_001199787.1	intron
1:1729244_T>C	0	SLC35E2A	NM_001199787.1	intron
1:1729246_T>C	0	SLC35E2A	NM_001199787.1	intron
1:1729249_T>C	0	SLC35E2A	NM_001199787.1	intron
1:1729250_T>C	0	SLC35E2A	NM_001199787.1	intron
1:1729252_T>C	0	SLC35E2A	NM_001199787.1	intron
1:1774035_T>C	0	NADK	NM_001198993.1	intron
1:1786970_A>G	0	GNB1	NM_001282538.1	3-prime-UTR
1:1786975_A>G	0	GNB1	NM_001282538.1	3-prime-UTR
1:1786993_A>G	0	GNB1	NM_001282538.1	3-prime-UTR
1:1787001_A>G	0	GNB1	NM_001282538.1	3-prime-UTR
1:1787006_A>G	0	GNB1	NM_001282538.1	3-prime-UTR
1:1787007_A>G	0	GNB1	NM_001282538.1	3-prime-UTR
1:1820718_T>C	0	GNB1	NM_001282538.1	intron
1:1830858_T>C	0	GNB1	NM_001282538.1	intron
1:1857331_T>C	0	GNB1	NM_001282538.1	intron
1:2020413_A>G	0	GABRD	NM_000815.4	intron
1:2027738_A>G	0	GABRD	NM_000815.4	intron
1:2027802_A>G	0	GABRD	NM_000815.4	intron
1:2093366_A>G	0	PRKCZ	NM_001033581.2	intron
1:2144080_A>G	0	PRKCZ	NM_001033581.2	intron
1:2151550_A>G	0	PRKCZ	NM_001033581.2	intron
1:2170188_A>G	0	PRKCZ	NM_001033581.2	intron
1:2179184_A>G	0	PRKCZ	NM_001033581.2	intron
1:2193536_T>C	0	FAAP20	NM_001146310.1	intron
1:2268023_A>G	0	SKI	NM_003036.3	intron
1:2272274_A>G	0	SKI	NM_003036.3	intron
1:2274899_A>G	0	SKI	NM_003036.3	intron
1:2292482_A>G	0	SKI	NM_003036.3	intron
1:2308394_A>G	0	SKI	NM_003036.3	3-prime-UTR
1:2308405_A>G	0	SKI	NM_003036.3	3-prime-UTR
1:2308406_A>G	0	SKI	NM_003036.3	3-prime-UTR
1:2308407_A>G	0	SKI	NM_003036.3	3-prime-UTR
1:2308423_A>G	0	SKI	NM_003036.3	3-prime-UTR
1:2316560_A>G	0	none	none	downstream-gene
1:2363364_T>C	0	MORN1	NM_001301060.1	intron
1:2363397_T>C	0	MORN1	NM_001301060.1	intron
1:2363398_T>C	0	MORN1	NM_001301060.1	intron
1:2363401_T>C	0	MORN1	NM_001301060.1	intron
1:2363402_T>C	0	MORN1	NM_001301060.1	intron
1:2363409_T>C	0	MORN1	NM_001301060.1	intron
1:2363412_T>C	0	MORN1	NM_001301060.1	intron
1:2389573_T>C	0	MORN1	NM_001301060.1	intron
1:2405165_T>C	0	PEX10,RER1	NM_002617.3	3-prime-UTR
1:2405185_T>C	0	PEX10,RER1	NM_002617.3	3-prime-UTR
1:2405189_T>C	0	PEX10,RER1	NM_002617.3	3-prime-UTR
1:2405290_T>C	0	PEX10,RER1	NM_002617.3	3-prime-UTR
1:2405295_T>C	0	PEX10,RER1	NM_002617.3	3-prime-UTR
1:2405333_T>C	0	PEX10,RER1	NM_002617.3	3-prime-UTR
1:2537412_A>G	0	none	none	intergenic
1:2537761_A>G	0	none	none	intergenic
1:2537847_A>G	0	none	none	intergenic
1:2537859_A>G	0	none	none	intergenic
1:2537913_A>G	0	none	none	intergenic
1:2537914_A>G	0	none	none	intergenic
1:2537931_A>G	0	none	none	intergenic
1:2537932_A>G	0	none	none	intergenic
1:2537946_A>G	0	none	none	intergenic
1:2537957_A>G	0	none	none	intergenic
1:2538774_A>G	0	none	none	intergenic
1:2538777_A>G	0	none	none	intergenic
1:2538810_A>G	0	none	none	intergenic
1:2538815_A>G	0	none	none	intergenic
1:2538828_A>G	0	none	none	intergenic
1:2538845_A>G	0	none	none	intergenic
1:2538847_A>G	0	none	none	intergenic
1:2538849_A>G	0	none	none	intergenic
1:2543470_A>G	0	none	none	intergenic
1:2554878_T>C	0	TNFRSF14-AS1	NR_037844.2	non-coding-exon
1:2556127_T>C	0	TNFRSF14-AS1	NR_037844.2	non-coding-exon
1:2556130_T>C	0	TNFRSF14-AS1	NR_037844.2	non-coding-exon
1:2556144_T>C	0	TNFRSF14-AS1	NR_037844.2	non-coding-exon
1:2556145_T>C	0	TNFRSF14-AS1	NR_037844.2	non-coding-exon
1:2556196_T>C	0	TNFRSF14-AS1	NR_037844.2	non-coding-exon
1:2556197_T>C	0	TNFRSF14-AS1	NR_037844.2	non-coding-exon
1:2556246_T>C	0	TNFRSF14-AS1	NR_037844.2	non-coding-exon
1:2556282_T>C	0	TNFRSF14-AS1	NR_037844.2	non-coding-exon
1:2556283_T>C	0	TNFRSF14-AS1	NR_037844.2	non-coding-exon
1:2556298_T>C	0	TNFRSF14-AS1	NR_037844.2	non-coding-exon
1:2556372_T>C	0	TNFRSF14,TNFRSF14-AS1	NM_001297605.1	5-prime-UTR
1:2556393_T>C	0	TNFRSF14,TNFRSF14-AS1	NM_001297605.1	5-prime-UTR
1:2556429_T>C	0	TNFRSF14,TNFRSF14-AS1	NM_001297605.1	5-prime-UTR
1:2556431_T>C	0	TNFRSF14,TNFRSF14-AS1	NM_001297605.1	5-prime-UTR
1:2556506_T>C	0	TNFRSF14,TNFRSF14-AS1	NM_001297605.1	5-prime-UTR
1:2556509_T>C	0	TNFRSF14,TNFRSF14-AS1	NM_001297605.1	5-prime-UTR
1:2556517_T>C	0	TNFRSF14,TNFRSF14-AS1	NM_001297605.1	5-prime-UTR
1:2556531_T>C	0	TNFRSF14,TNFRSF14-AS1	NM_001297605.1	5-prime-UTR
1:2556604_T>C	0	TNFRSF14,TNFRSF14-AS1	NM_001297605.1	5-prime-UTR
1:2556613_T>C	0	TNFRSF14,TNFRSF14-AS1	NM_001297605.1	5-prime-UTR
1:2556618_T>C	0	TNFRSF14,TNFRSF14-AS1	NM_001297605.1	5-prime-UTR
1:2556636_T>C	0	TNFRSF14,TNFRSF14-AS1	NM_001297605.1	5-prime-UTR
1:2561799_A>G	0	TNFRSF14	NM_001297605.1	intron
1:2561800_A>G	0	TNFRSF14	NM_001297605.1	intron
1:2561806_A>G	0	TNFRSF14	NM_001297605.1	intron
1:2561884_A>G	0	TNFRSF14	NM_001297605.1	intron
1:2564925_A>G	0	TNFRSF14	NM_001297605.1	3-prime-UTR
1:2565046_A>G	0	TNFRSF14	NM_001297605.1	3-prime-UTR
1:2565051_A>G	0	TNFRSF14	NM_001297605.1	3-prime-UTR
1:2565187_A>G	0	TNFRSF14	NM_001297605.1	3-prime-UTR
1:2565222_A>G	0	TNFRSF14	NM_001297605.1	3-prime-UTR
1:2569356_A>G	0	LOC100996583	NR_121638.1	intron
1:3780493_T>C	0	LRRC47	NM_020710.2	3-prime-UTR
1:3786209_T>C	0	LRRC47	NM_020710.2	intron
1:3814226_T>C	0	CEP104	NM_014704.3	3-prime-UTR
1:3835743_T>C	0	CEP104	NM_014704.3	intron
1:3843192_T>C	0	CEP104	NM_014704.3	intron
1:3985358_A>G	0	none	none	intergenic
1:3985363_A>G	0	none	none	intergenic
1:4658537_A>G	0	AJAP1	NM_001042478.1	intron
1:4672309_A>G	0	AJAP1	NM_001042478.1	intron
1:4736881_A>G	0	AJAP1	NM_001042478.1	intron
1:4737085_A>G	0	AJAP1	NM_001042478.1	intron
1:4737091_A>G	0	AJAP1	NM_001042478.1	intron
1:4737106_A>G	0	AJAP1	NM_001042478.1	intron
1:4737116_A>G	0	AJAP1	NM_001042478.1	intron
1:4737117_A>G	0	AJAP1	NM_001042478.1	intron
1:4739186_A>G	0	AJAP1	NM_001042478.1	intron
1:4739188_A>G	0	AJAP1	NM_001042478.1	intron
1:4739189_A>G	0	AJAP1	NM_001042478.1	intron
1:4739194_A>G	0	AJAP1	NM_001042478.1	intron
1:4739196_A>G	0	AJAP1	NM_001042478.1	intron
1:4739200_A>G	0	AJAP1	NM_001042478.1	intron
1:4739215_A>G	0	AJAP1	NM_001042478.1	intron
1:4739226_A>G	0	AJAP1	NM_001042478.1	intron
1:4739228_A>G	0	AJAP1	NM_001042478.1	intron
1:4739251_A>G	0	AJAP1	NM_001042478.1	intron
1:4739259_A>G	0	AJAP1	NM_001042478.1	intron
1:4739260_A>G	0	AJAP1	NM_001042478.1	intron
1:4739272_A>G	0	AJAP1	NM_001042478.1	intron
1:4739273_A>G	0	AJAP1	NM_001042478.1	intron
1:4758280_A>G	0	AJAP1	NM_001042478.1	intron
1:4758312_A>G	0	AJAP1	NM_001042478.1	intron
1:4758314_A>G	0	AJAP1	NM_001042478.1	intron
1:4764912_A>G	0	AJAP1	NM_001042478.1	intron
1:4781905_A>G	0	AJAP1	NM_018836.3	intron
1:5850291_A>G	0	none	none	intergenic
1:5850307_A>G	0	none	none	intergenic
1:5850308_A>G	0	none	none	intergenic
1:5850339_A>G	0	none	none	intergenic
1:5884754_A>G	0	NPHP4	NM_001291593.1	intron
1:5884766_A>G	0	NPHP4	NM_001291593.1	intron
1:5922846_T>C	0	NPHP4	NM_001291593.1	intron
1:6002906_A>G	0	KCNAB2	NM_001199861.1	intron
1:6053160_A>G	0	KCNAB2	NM_001199860.1	intron
1:6057273_A>G	0	KCNAB2	NM_001199860.1	intron
1:6145114_A>G	0	CHD5	NM_015557.2	intron
1:6185336_T>C	0	RPL22	NM_000983.3	3-prime-UTR
1:6185351_T>C	0	RPL22	NM_000983.3	3-prime-UTR
1:6185352_T>C	0	RPL22	NM_000983.3	3-prime-UTR
1:6185357_T>C	0	RPL22	NM_000983.3	3-prime-UTR
1:6185374_T>C	0	RPL22	NM_000983.3	3-prime-UTR
1:6185376_T>C	0	RPL22	NM_000983.3	3-prime-UTR
1:6185385_T>C	0	RPL22	NM_000983.3	3-prime-UTR
1:6185402_T>C	0	RPL22	NM_000983.3	3-prime-UTR
1:6185403_T>C	0	RPL22	NM_000983.3	3-prime-UTR
1:6188345_T>C	0	RPL22	NM_000983.3	intron
1:6190656_T>C	0	RPL22	NM_000983.3	intron
1:6205869_T>C	0	none	none	upstream-gene
1:6208181_A>G	0	RNF207	NM_207396.2	intron
1:6219359_A>G	0	RNF207	NM_207396.2	synonymous
1:6222124_T>C	0	ICMT	NM_012405.3	3-prime-UTR
1:6222527_T>C	0	ICMT	NM_012405.3	3-prime-UTR
1:6222544_T>C	0	ICMT	NM_012405.3	3-prime-UTR
1:6222710_T>C	0	ICMT	NM_012405.3	3-prime-UTR
1:6283580_T>C	0	ACOT7	NM_007274.3	intron
1:6294016_T>C	0	ACOT7	NM_007274.3	intron
1:6378378_T>C	0	ACOT7	NM_007274.3	intron
1:6432104_A>G	0	ESPN	NM_031475.2	intron
1:6984334_A>G	0	CAMTA1	NM_001349608.1	intron
1:6984335_A>G	0	CAMTA1	NM_001349608.1	intron
1:7108496_A>G	0	CAMTA1	NM_001349608.1	intron
1:7151606_A>G	0	CAMTA1	NM_001349608.1	intron
1:7155769_A>G	0	CAMTA1	NM_001349608.1	intron
1:7253412_A>G	0	CAMTA1	NM_001349608.1	intron
1:7254192_A>G	0	CAMTA1	NM_001349608.1	intron
1:7254211_A>G	0	CAMTA1	NM_001349608.1	intron
1:7367634_A>G	0	CAMTA1	NM_001349608.1	intron
1:7408751_A>G	0	CAMTA1	NM_001349608.1	intron
1:7473484_A>G	0	CAMTA1	NM_001349608.1	intron
1:7473489_A>G	0	CAMTA1	NM_001349608.1	intron
1:7473565_A>G	0	CAMTA1	NM_001349608.1	intron
1:7567556_A>G	0	CAMTA1	NM_001349608.1	intron
1:7777158_A>G	0	VAMP3	NM_004781.3	splice-acceptor
1:7805610_A>G	0	PER3	NM_001289861.1	intron
1:7817739_A>G	0	PER3	NM_001289861.1	intron
1:7817745_A>G	0	PER3	NM_001289861.1	intron
1:7817748_A>G	0	PER3	NM_001289861.1	intron
1:8012885_T>C	0	ERRFI1	NM_018948.3	3-prime-UTR
1:8012896_T>C	0	ERRFI1	NM_018948.3	3-prime-UTR
1:8012908_T>C	0	ERRFI1	NM_018948.3	3-prime-UTR
1:8012922_T>C	0	ERRFI1	NM_018948.3	3-prime-UTR
1:8012932_T>C	0	ERRFI1	NM_018948.3	3-prime-UTR
1:8012936_T>C	0	ERRFI1	NM_018948.3	3-prime-UTR
1:8012959_T>C	0	ERRFI1	NM_018948.3	3-prime-UTR
1:8321319_A>G	0	SLC45A1	NM_001080397.2	intron
1:8342955_A>G	0	SLC45A1	NM_001080397.2	intron
1:8356610_T>C	0	RERE	NM_001042681.1	intron
1:8381764_T>C	0	RERE	NM_001042681.1	intron
1:8400084_T>C	0	RERE	NM_001042681.1	intron
1:8412428_T>C	0	RERE	NM_001042681.1	intron
1:8412429_T>C	0	RERE	NM_001042681.1	intron
1:8412447_T>C	0	RERE	NM_001042681.1	intron
1:8412456_T>C	0	RERE	NM_001042681.1	intron
1:8412907_T>C	0	RERE	NM_001042681.1	intron
1:8412930_T>C	0	RERE	NM_001042681.1	intron
1:8412931_T>C	0	RERE	NM_001042681.1	intron
1:8412932_T>C	0	RERE	NM_001042681.1	intron
1:8412939_T>C	0	RERE	NM_001042681.1	intron
1:8412952_T>C	0	RERE	NM_001042681.1	intron
1:8412955_T>C	0	RERE	NM_001042681.1	intron
1:8412960_T>C	0	RERE	NM_001042681.1	intron
1:8412961_T>C	0	RERE	NM_001042681.1	intron
1:8412964_T>C	0	RERE	NM_001042681.1	intron
1:8412965_T>C	0	RERE	NM_001042681.1	intron
1:8412966_T>C	0	RERE	NM_001042681.1	intron
1:8412970_T>C	0	RERE	NM_001042681.1	intron
1:8412971_T>C	0	RERE	NM_001042681.1	intron
1:8412972_T>C	0	RERE	NM_001042681.1	intron
1:8412979_T>C	0	RERE	NM_001042681.1	intron
1:8448177_T>C	0	RERE	NM_001042681.1	intron
1:8575802_T>C	0	RERE	NM_001042681.1	intron
1:8699624_A>G	0	RERE	NM_001042681.1	intron
1:8710859_T>C	0	RERE	NM_001042681.1	intron
1:8710860_T>C	0	RERE	NM_001042681.1	intron
1:8777037_T>C	0	RERE	NM_001042681.1	intron
1:8794487_T>C	0	RERE	NM_001042681.1	intron
1:8798104_T>C	0	RERE	NM_001042681.1	intron
1:8877498_T>C	0	ENO1	NM_001201483.3	intron
1:8907733_T>C	0	none	none	intergenic
1:9037253_T>C	0	SLC2A5	NM_001328619.1	3-prime-UTR
1:9037254_T>C	0	SLC2A5	NM_001328619.1	3-prime-UTR
1:9037256_T>C	0	SLC2A5	NM_001328619.1	3-prime-UTR
1:9046232_T>C	0	SLC2A5	NM_001135585.1	intron
1:9101599_T>C	0	none	none	downstream-gene
1:9103530_T>C	0	GPR157	XM_005263496.5	3-prime-UTR
1:9148916_T>C	0	MIR34AHG	NR_132742.1	non-coding-exon
1:9165496_T>C	0	MIR34AHG	NR_132742.1	intron
1:9168043_T>C	0	MIR34AHG	NR_132742.1	intron
1:9195686_T>C	0	none	none	downstream-gene
1:9260241_A>G	0	H6PD	NM_001282587.1	intron
1:9267968_A>G	0	H6PD	NM_001282587.1	3-prime-UTR
1:9363352_A>G	0	SPSB1	NM_025106.3	intron
1:9681996_A>G	0	PIK3CD,PIK3CD-AS2	NM_005026.4	intron
1:9684568_A>G	0	PIK3CD,PIK3CD-AS2	NM_005026.4	intron
1:9704907_A>G	0	PIK3CD	NM_001350234.1	intron
1:9763825_T>C	0	CLSTN1	NM_001009566.2	intron
1:9863965_T>C	0	CTNNBIP1	NM_001012329.1	intron
1:9926828_T>C	0	LZIC	NM_001316973.1	3-prime-UTR
1:9929562_T>C	0	LZIC	NM_001316973.1	3-prime-UTR
1:9938958_T>C	0	LZIC	NM_001316973.1	intron
1:9983743_A>G	0	NMNAT1	NM_001297778.1	3-prime-UTR
1:9983787_A>G	0	NMNAT1	NM_001297778.1	3-prime-UTR
1:9983948_A>G	0	NMNAT1	NM_001297778.1	3-prime-UTR
1:10110092_A>G	0	UBE4B	NM_001105562.2	intron
1:10151744_A>G	0	UBE4B	NM_001105562.2	intron
1:10156897_A>G	0	UBE4B	NM_001105562.2	intron
1:10223519_A>G	0	KIF1B	NM_015074.3	intron
1:10235905_A>G	0	KIF1B	NM_015074.3	intron
1:10278036_A>G	0	KIF1B	NM_015074.3	missense
1:10278049_A>G	0	KIF1B	NM_015074.3	synonymous
1:10317150_A>G	0	KIF1B	NM_015074.3	intron
1:10317155_A>G	0	KIF1B	NM_015074.3	intron
1:10357464_A>G	0	KIF1B	NM_015074.3	intron
1:10357465_A>G	0	KIF1B	NM_015074.3	intron
1:10385453_A>G	0	none	none	downstream-gene
1:10388154_A>G	0	none	none	intergenic
1:10462499_T>C	0	DFFA	NM_004401.2	intron
1:10503351_A>G	0	PEX14	NM_004565.2	intron
1:10503357_A>G	0	PEX14	NM_004565.2	intron
1:10503369_A>G	0	PEX14	NM_004565.2	intron
1:10503374_A>G	0	PEX14	NM_004565.2	intron
1:10503640_A>G	0	PEX14	NM_004565.2	intron
1:10503647_A>G	0	PEX14	NM_004565.2	intron
1:10503662_A>G	0	PEX14	NM_004565.2	intron
1:10503663_A>G	0	PEX14	NM_004565.2	intron
1:10503664_A>G	0	PEX14	NM_004565.2	intron
1:10503686_A>G	0	PEX14	NM_004565.2	intron
1:10503687_A>G	0	PEX14	NM_004565.2	intron
1:10503691_A>G	0	PEX14	NM_004565.2	intron
1:10503692_A>G	0	PEX14	NM_004565.2	intron
1:10503696_A>G	0	PEX14	NM_004565.2	intron
1:10503704_A>G	0	PEX14	NM_004565.2	intron
1:10503706_A>G	0	PEX14	NM_004565.2	intron
1:10503713_A>G	0	PEX14	NM_004565.2	intron
1:10503716_A>G	0	PEX14	NM_004565.2	intron
1:10503718_A>G	0	PEX14	NM_004565.2	intron
1:10503719_A>G	0	PEX14	NM_004565.2	intron
1:10558453_A>G	0	PEX14	NM_004565.2	intron
1:10946668_T>C	0	C1orf127	NM_001170754.1	3-prime-UTR
1:10946682_T>C	0	C1orf127	NM_001170754.1	3-prime-UTR
1:10946716_T>C	0	C1orf127	NM_001170754.1	3-prime-UTR
1:10947495_T>C	0	C1orf127	NM_001170754.1	intron
1:10991429_A>G	0	none	none	intergenic
1:10991435_A>G	0	none	none	intergenic
1:10991448_A>G	0	none	none	intergenic
1:10991451_A>G	0	none	none	intergenic
1:11026305_A>G	0	TARDBP	XM_017000863.2	intron
1:11028230_A>G	0	MASP2,TARDBP	NM_006610.3	intron
1:11028232_A>G	0	MASP2,TARDBP	NM_006610.3	intron
1:11078884_T>C	0	EXOSC10	NM_001001998.2	intron
1:11083262_T>C	0	EXOSC10	NM_001001998.2	intron
1:11140124_T>C	0	MTOR	NM_004958.3	intron
1:11140130_T>C	0	MTOR	NM_004958.3	intron
1:11140134_T>C	0	MTOR	NM_004958.3	intron
1:11140136_T>C	0	MTOR	NM_004958.3	intron
1:11140137_T>C	0	MTOR	NM_004958.3	intron
1:11140141_T>C	0	MTOR	NM_004958.3	intron
1:11140170_T>C	0	MTOR	NM_004958.3	intron
1:11140186_T>C	0	MTOR	NM_004958.3	intron
1:11140187_T>C	0	MTOR	NM_004958.3	intron
1:11140191_T>C	0	MTOR	NM_004958.3	intron
1:11140194_T>C	0	MTOR	NM_004958.3	intron
1:11142177_T>C	0	MTOR	NM_004958.3	intron
1:11142182_T>C	0	MTOR	NM_004958.3	intron
1:11142184_T>C	0	MTOR	NM_004958.3	intron
1:11142200_T>C	0	MTOR	NM_004958.3	intron
1:11142206_T>C	0	MTOR	NM_004958.3	intron
1:11142218_T>C	0	MTOR	NM_004958.3	intron
1:11295922_A>G	0	UBIAD1	NM_001330349.1	3-prime-UTR
1:11295934_A>G	0	UBIAD1	NM_001330349.1	3-prime-UTR
1:11304049_A>G	0	none	none	downstream-gene
1:11304068_A>G	0	none	none	downstream-gene
1:11304072_A>G	0	none	none	downstream-gene
1:11304077_A>G	0	none	none	downstream-gene
1:11304084_A>G	0	none	none	downstream-gene
1:11308649_A>G	0	none	none	intergenic
1:11646902_T>C	0	none	none	downstream-gene
1:11646919_T>C	0	none	none	downstream-gene
1:11646936_T>C	0	none	none	downstream-gene
1:11646940_T>C	0	none	none	downstream-gene
1:11646941_T>C	0	none	none	downstream-gene
1:11646946_T>C	0	none	none	downstream-gene
1:11646949_T>C	0	none	none	downstream-gene
1:11646950_T>C	0	none	none	downstream-gene
1:11646957_T>C	0	none	none	downstream-gene
1:11646973_T>C	0	none	none	downstream-gene
1:11647811_T>C	0	none	none	downstream-gene
1:11647818_T>C	0	none	none	downstream-gene
1:11647832_T>C	0	none	none	downstream-gene
1:11647839_T>C	0	none	none	downstream-gene
1:11647840_T>C	0	none	none	downstream-gene
1:11647845_T>C	0	none	none	downstream-gene
1:11647857_T>C	0	none	none	downstream-gene
1:11647858_T>C	0	none	none	downstream-gene
1:11647869_T>C	0	none	none	downstream-gene
1:11666174_T>C	0	FBXO6	NM_018438.5	intron
1:11722376_A>G	0	none	none	downstream-gene
1:11750353_A>G	0	AGTRAP	NM_001040194.1	3-prime-UTR
1:11790224_T>C	0	MTHFR	NM_001330358.1	3-prime-UTR
1:11810037_A>G	0	CLCN6	NM_001256959.1	intron
1:11957057_A>G	0	PLOD1	NM_000302.3	intron
1:11999339_A>G	0	MFN2	NM_001127660.1	intron
1:11999511_A>G	0	MFN2	NM_001127660.1	intron
1:12031801_A>G	0	MIIP	NM_021933.3	missense
1:12089050_A>G	0	TNFRSF8	NM_001243.4	intron
1:12121608_A>G	0	TNFRSF8	NM_001243.4	intron
1:12121634_A>G	0	TNFRSF8	NM_001243.4	intron
1:12121635_A>G	0	TNFRSF8	NM_001243.4	intron
1:12174755_A>G	0	TNFRSF1B	NM_001066.2	intron
1:12184863_A>G	0	TNFRSF1B	NM_001066.2	intron
1:12191180_A>G	0	TNFRSF1B	NM_001066.2	intron
1:12196870_A>G	0	TNFRSF1B	NM_001066.2	intron
1:12312400_A>G	0	VPS13D	NM_015378.3	intron
1:12380619_A>G	0	VPS13D	NM_015378.3	intron
1:12589989_T>C	0	DHRS3	NM_001319225.1	intron
1:12591041_T>C	0	DHRS3	NM_001319225.1	intron
1:12591045_T>C	0	DHRS3	NM_001319225.1	intron
1:12591077_T>C	0	DHRS3	NM_001319225.1	intron
1:12591091_T>C	0	DHRS3	NM_001319225.1	intron
1:12591105_T>C	0	DHRS3	NM_001319225.1	intron
1:12591107_T>C	0	DHRS3	NM_001319225.1	intron
1:12591113_T>C	0	DHRS3	NM_001319225.1	intron
1:12591150_T>C	0	DHRS3	NM_001319225.1	intron
1:12601091_T>C	0	DHRS3	NM_001319225.1	intron
1:12601092_T>C	0	DHRS3	NM_001319225.1	intron
1:12605195_T>C	0	DHRS3	NM_001319225.1	intron
1:12605249_T>C	0	DHRS3	NM_001319225.1	intron
1:12605383_T>C	0	DHRS3	NM_001319225.1	intron
1:12605385_T>C	0	DHRS3	NM_001319225.1	intron
1:12609723_T>C	0	DHRS3	NM_001319225.1	intron
1:13711255_A>G	0	PRDM2	NM_001135610.1	intron
1:13720617_A>G	0	PRDM2	NM_001135610.1	intron
1:13720618_A>G	0	PRDM2	NM_001135610.1	intron
1:13720620_A>G	0	PRDM2	NM_001135610.1	intron
1:13722034_A>G	0	PRDM2	NM_001135610.1	intron
1:13738069_A>G	0	PRDM2	NM_001135610.1	intron
1:13753071_A>G	0	PRDM2	NM_001007257.2	intron
1:14025014_A>G	0	KAZN	XM_005245795.5	intron
1:14025019_A>G	0	KAZN	XM_005245795.5	intron
1:14111399_A>G	0	KAZN	XM_005245795.5	intron
1:14113100_A>G	0	KAZN	XM_005245795.5	intron
1:14250035_A>G	0	KAZN	XM_005245795.5	intron
1:14250110_A>G	0	KAZN	XM_005245795.5	intron
1:14250111_A>G	0	KAZN	XM_005245795.5	intron
1:14250114_A>G	0	KAZN	XM_005245795.5	intron
1:14250165_A>G	0	KAZN	XM_005245795.5	intron
1:14250168_A>G	0	KAZN	XM_005245795.5	intron
1:14250169_A>G	0	KAZN	XM_005245795.5	intron
1:14250170_A>G	0	KAZN	XM_005245795.5	intron
1:14250171_A>G	0	KAZN	XM_005245795.5	intron
1:14250172_A>G	0	KAZN	XM_005245795.5	intron
1:14250177_A>G	0	KAZN	XM_005245795.5	intron
1:14250194_A>G	0	KAZN	XM_005245795.5	intron
1:14250201_A>G	0	KAZN	XM_005245795.5	intron
1:14250202_A>G	0	KAZN	XM_005245795.5	intron
1:14250206_A>G	0	KAZN	XM_005245795.5	intron
1:14250210_A>G	0	KAZN	XM_005245795.5	intron
1:14250211_A>G	0	KAZN	XM_005245795.5	intron
1:14250217_A>G	0	KAZN	XM_005245795.5	intron
1:14250218_A>G	0	KAZN	XM_005245795.5	intron
1:14250219_A>G	0	KAZN	XM_005245795.5	intron
1:14250221_A>G	0	KAZN	XM_005245795.5	intron
1:14250224_A>G	0	KAZN	XM_005245795.5	intron
1:14250228_A>G	0	KAZN	XM_005245795.5	intron
1:14250231_A>G	0	KAZN	XM_005245795.5	intron
1:14250235_A>G	0	KAZN	XM_005245795.5	intron
1:14250255_A>G	0	KAZN	XM_005245795.5	intron
1:14250256_A>G	0	KAZN	XM_005245795.5	intron
1:14250262_A>G	0	KAZN	XM_005245795.5	intron
1:14250269_A>G	0	KAZN	XM_005245795.5	intron
1:14250273_A>G	0	KAZN	XM_005245795.5	intron
1:14250274_A>G	0	KAZN	XM_005245795.5	intron
1:14250275_A>G	0	KAZN	XM_005245795.5	intron
1:14250277_A>G	0	KAZN	XM_005245795.5	intron
1:14250278_A>G	0	KAZN	XM_005245795.5	intron
1:14250280_A>G	0	KAZN	XM_005245795.5	intron
1:14250287_A>G	0	KAZN	XM_005245795.5	intron
1:14250288_A>G	0	KAZN	XM_005245795.5	intron
1:14250289_A>G	0	KAZN	XM_005245795.5	intron
1:14250296_A>G	0	KAZN	XM_005245795.5	intron
1:14250297_A>G	0	KAZN	XM_005245795.5	intron
1:14250305_A>G	0	KAZN	XM_005245795.5	intron
1:14250306_A>G	0	KAZN	XM_005245795.5	intron
1:14250315_A>G	0	KAZN	XM_005245795.5	intron
1:14250339_A>G	0	KAZN	XM_005245795.5	intron
1:14250348_A>G	0	KAZN	XM_005245795.5	intron
1:14250598_A>G	0	KAZN	XM_005245795.5	intron
1:14250599_A>G	0	KAZN	XM_005245795.5	intron
1:14250611_A>G	0	KAZN	XM_005245795.5	intron
1:14250612_A>G	0	KAZN	XM_005245795.5	intron
1:14250613_A>G	0	KAZN	XM_005245795.5	intron
1:14250614_A>G	0	KAZN	XM_005245795.5	intron
1:14250627_A>G	0	KAZN	XM_005245795.5	intron
1:14250628_A>G	0	KAZN	XM_005245795.5	intron
1:14250636_A>G	0	KAZN	XM_005245795.5	intron
1:14250640_A>G	0	KAZN	XM_005245795.5	intron
1:14250642_A>G	0	KAZN	XM_005245795.5	intron
1:14250667_A>G	0	KAZN	XM_005245795.5	intron
1:14250675_A>G	0	KAZN	XM_005245795.5	intron
1:14250676_A>G	0	KAZN	XM_005245795.5	intron
1:14250677_A>G	0	KAZN	XM_005245795.5	intron
1:14250678_A>G	0	KAZN	XM_005245795.5	intron
1:14250682_A>G	0	KAZN	XM_005245795.5	intron
1:14250689_A>G	0	KAZN	XM_005245795.5	intron
1:14250692_A>G	0	KAZN	XM_005245795.5	intron
1:14250694_A>G	0	KAZN	XM_005245795.5	intron
1:14250695_A>G	0	KAZN	XM_005245795.5	intron
1:14250704_A>G	0	KAZN	XM_005245795.5	intron
1:14250705_A>G	0	KAZN	XM_005245795.5	intron
1:14250706_A>G	0	KAZN	XM_005245795.5	intron
1:14250709_A>G	0	KAZN	XM_005245795.5	intron
1:14250710_A>G	0	KAZN	XM_005245795.5	intron
1:14250711_A>G	0	KAZN	XM_005245795.5	intron
1:14250727_A>G	0	KAZN	XM_005245795.5	intron
1:14250739_A>G	0	KAZN	XM_005245795.5	intron
1:14250746_A>G	0	KAZN	XM_005245795.5	intron
1:14250764_A>G	0	KAZN	XM_005245795.5	intron
1:14250779_A>G	0	KAZN	XM_005245795.5	intron
1:14250787_A>G	0	KAZN	XM_005245795.5	intron
1:14250798_A>G	0	KAZN	XM_005245795.5	intron
1:14250799_A>G	0	KAZN	XM_005245795.5	intron
1:14250814_A>G	0	KAZN	XM_005245795.5	intron
1:14250815_A>G	0	KAZN	XM_005245795.5	intron
1:14250816_A>G	0	KAZN	XM_005245795.5	intron
1:14250817_A>G	0	KAZN	XM_005245795.5	intron
1:14250821_A>G	0	KAZN	XM_005245795.5	intron
1:14250824_A>G	0	KAZN	XM_005245795.5	intron
1:14250844_A>G	0	KAZN	XM_005245795.5	intron
1:14250925_A>G	0	KAZN	XM_005245795.5	intron
1:14262389_A>G	0	KAZN	XM_005245795.5	intron
1:14277877_A>G	0	KAZN	XM_005245795.5	intron
1:14296955_A>G	0	KAZN	XM_005245795.5	intron
1:14344205_A>G	0	KAZN	XM_005245795.5	intron
1:14345665_A>G	0	KAZN	XM_005245795.5	intron
1:14397989_A>G	0	KAZN,KAZN-AS1	NR_149058.1	intron
1:14448569_A>G	0	KAZN	XM_005245795.5	intron
1:14536504_A>G	0	KAZN	XM_005245795.5	intron
1:14592776_A>G	0	KAZN	XM_005245795.5	intron
1:14595256_A>G	0	KAZN	XM_005245795.5	intron
1:14595257_A>G	0	KAZN	XM_005245795.5	intron
1:14595259_A>G	0	KAZN	XM_005245795.5	intron
1:14635237_A>G	0	KAZN	NM_015209.2	intron
1:14654348_A>G	0	KAZN	NM_015209.2	intron
1:14654382_A>G	0	KAZN	NM_015209.2	intron
1:14654411_A>G	0	KAZN	NM_015209.2	intron
1:14654434_A>G	0	KAZN	NM_015209.2	intron
1:14654435_A>G	0	KAZN	NM_015209.2	intron
1:14655229_A>G	0	KAZN	NM_015209.2	intron
1:14655266_A>G	0	KAZN	NM_015209.2	intron
1:14655294_A>G	0	KAZN	NM_015209.2	intron
1:14655327_A>G	0	KAZN	NM_015209.2	intron
1:14655353_A>G	0	KAZN	NM_015209.2	intron
1:14655354_A>G	0	KAZN	NM_015209.2	intron
1:14669121_A>G	0	KAZN	NM_015209.2	intron
1:14669959_A>G	0	KAZN	NM_015209.2	intron
1:14674607_A>G	0	KAZN	NM_015209.2	intron
1:14726523_A>G	0	KAZN	NM_015209.2	intron
1:14728506_A>G	0	KAZN	NM_015209.2	intron
1:14790684_A>G	0	KAZN	NM_015209.2	intron
1:14791945_A>G	0	KAZN	NM_015209.2	intron
1:14806032_A>G	0	KAZN	NM_015209.2	intron
1:14813691_A>G	0	KAZN	NM_015209.2	intron
1:14813697_A>G	0	KAZN	NM_015209.2	intron
1:14813712_A>G	0	KAZN	NM_015209.2	intron
1:14813722_A>G	0	KAZN	NM_015209.2	intron
1:14814134_A>G	0	KAZN	NM_015209.2	intron
1:14814135_A>G	0	KAZN	NM_015209.2	intron
1:14814140_A>G	0	KAZN	NM_015209.2	intron
1:14814157_A>G	0	KAZN	NM_015209.2	intron
1:14814161_A>G	0	KAZN	NM_015209.2	intron
1:14814164_A>G	0	KAZN	NM_015209.2	intron
1:14814571_A>G	0	KAZN	NM_015209.2	intron
1:14814805_A>G	0	KAZN	NM_015209.2	intron
1:14814807_A>G	0	KAZN	NM_015209.2	intron
1:14814811_A>G	0	KAZN	NM_015209.2	intron
1:14814816_A>G	0	KAZN	NM_015209.2	intron
1:14851829_A>G	0	KAZN	NM_015209.2	intron
1:14851832_A>G	0	KAZN	NM_015209.2	intron
1:14851841_A>G	0	KAZN	NM_015209.2	intron
1:14851853_A>G	0	KAZN	NM_015209.2	intron
1:14851857_A>G	0	KAZN	NM_015209.2	intron
1:14851868_A>G	0	KAZN	NM_015209.2	intron
1:14851869_A>G	0	KAZN	NM_015209.2	intron
1:14851874_A>G	0	KAZN	NM_015209.2	intron
1:14851895_A>G	0	KAZN	NM_015209.2	intron
1:14851935_A>G	0	KAZN	NM_015209.2	intron
1:14851953_A>G	0	KAZN	NM_015209.2	intron
1:14852268_A>G	0	KAZN	NM_015209.2	intron
1:14944783_A>G	0	KAZN	NM_001018000.3	intron
1:14976500_A>G	0	KAZN	NM_001017999.2	intron
1:14976537_A>G	0	KAZN	NM_001017999.2	intron
1:14978213_A>G	0	KAZN	NM_001017999.2	intron
1:14978225_A>G	0	KAZN	NM_001017999.2	intron
1:14978263_A>G	0	KAZN	NM_001017999.2	intron
1:14982005_A>G	0	KAZN	NM_001017999.2	intron
1:15055744_A>G	0	KAZN	NM_001017999.2	intron
1:15055755_A>G	0	KAZN	NM_001017999.2	intron
1:15153165_A>G	0	TMEM51	NM_001136216.1	intron
1:15199938_A>G	0	TMEM51	NM_001136216.1	intron
1:15201003_A>G	0	TMEM51	NM_001136216.1	intron
1:15201033_A>G	0	TMEM51	NM_001136216.1	intron
1:15201044_A>G	0	TMEM51	NM_001136216.1	intron
1:15202254_A>G	0	TMEM51	NM_001136216.1	intron
1:15202268_A>G	0	TMEM51	NM_001136216.1	intron
1:15202278_A>G	0	TMEM51	NM_001136216.1	intron
1:15202282_A>G	0	TMEM51	NM_001136216.1	intron
1:15202290_A>G	0	TMEM51	NM_001136216.1	intron
1:15202294_A>G	0	TMEM51	NM_001136216.1	intron
1:15202297_A>G	0	TMEM51	NM_001136216.1	intron
1:15202301_A>G	0	TMEM51	NM_001136216.1	intron
1:15202322_A>G	0	TMEM51	NM_001136216.1	intron
1:15391122_A>G	0	FHAD1	NM_052929.2	intron
1:15411704_A>G	0	EFHD2	NM_024329.5	intron
1:15413839_A>G	0	EFHD2	NM_024329.5	intron
1:15491829_T>C	0	CASP9	NM_001229.4	3-prime-UTR
1:15491853_T>C	0	CASP9	NM_001229.4	3-prime-UTR
1:15507764_T>C	0	CASP9	NM_001229.4	intron
1:15512856_T>C	0	CASP9	NM_001229.4	intron
1:15513198_T>C	0	CASP9	NM_001229.4	intron
1:15513203_T>C	0	CASP9	NM_001229.4	intron
1:15513207_T>C	0	CASP9	NM_001229.4	intron
1:15513209_T>C	0	CASP9	NM_001229.4	intron
1:15513213_T>C	0	CASP9	NM_001229.4	intron
1:15513218_T>C	0	CASP9	NM_001229.4	intron
1:15513740_T>C	0	CASP9	NM_001229.4	intron
1:15513769_T>C	0	CASP9	NM_001229.4	intron
1:15513778_T>C	0	CASP9	NM_001229.4	intron
1:15572918_T>C	0	AGMAT	NM_024758.4	3-prime-UTR
1:15573591_T>C	0	AGMAT	NM_024758.4	3-prime-UTR
1:15718022_A>G	0	PLEKHM2	NM_015164.3	intron
1:15758087_A>G	0	FBLIM1	NM_001350151.1	intron
1:15807456_T>C	0	UQCRHL	NM_001089591.1	missense
1:15807665_T>C	0	UQCRHL	NM_001089591.1	5-prime-UTR
1:15828376_T>C	0	none	none	intergenic
1:15828398_T>C	0	none	none	intergenic
1:15828401_T>C	0	none	none	intergenic
1:16135813_T>C	0	EPHA2	NM_001329090.1	intron
1:16231012_T>C	0	none	none	downstream-gene
1:16231017_T>C	0	none	none	downstream-gene
1:16261003_T>C	0	FBXO42	NM_018994.2	intron
1:16298823_T>C	0	FBXO42	NM_018994.2	intron
1:16322286_T>C	0	FBXO42	NM_018994.2	intron
1:16340641_T>C	0	FBXO42	NM_018994.2	intron
1:16340657_T>C	0	FBXO42	NM_018994.2	intron
1:16384125_A>G	0	SZRD1	NM_001114600.2	intron
1:16491759_T>C	0	none	none	intergenic
1:16491762_T>C	0	none	none	intergenic
1:16491805_T>C	0	none	none	intergenic
1:16491818_T>C	0	none	none	intergenic
1:16491834_T>C	0	none	none	intergenic
1:16491835_T>C	0	none	none	intergenic
1:16493023_T>C	0	none	none	intergenic
1:16494121_T>C	0	none	none	intergenic
1:16494129_T>C	0	none	none	intergenic
1:16494137_T>C	0	none	none	intergenic
1:16494141_T>C	0	none	none	intergenic
1:16494143_T>C	0	none	none	intergenic
1:16494165_T>C	0	none	none	intergenic
1:16494176_T>C	0	none	none	intergenic
1:16494178_T>C	0	none	none	intergenic
1:16563071_T>C	0	NBPF1	NM_017940.4	3-prime-UTR
1:16563077_T>C	0	NBPF1	NM_017940.4	3-prime-UTR
1:16563078_T>C	0	NBPF1	NM_017940.4	3-prime-UTR
1:16563079_T>C	0	NBPF1	NM_017940.4	3-prime-UTR
1:16563080_T>C	0	NBPF1	NM_017940.4	3-prime-UTR
1:16563081_T>C	0	NBPF1	NM_017940.4	3-prime-UTR
1:16563083_T>C	0	NBPF1	NM_017940.4	3-prime-UTR
1:16563098_T>C	0	NBPF1	NM_017940.4	3-prime-UTR
1:16563101_T>C	0	NBPF1	NM_017940.4	3-prime-UTR
1:16563125_T>C	0	NBPF1	NM_017940.4	3-prime-UTR
1:16563129_T>C	0	NBPF1	NM_017940.4	3-prime-UTR
1:16563132_T>C	0	NBPF1	NM_017940.4	3-prime-UTR
1:16563135_T>C	0	NBPF1	NM_017940.4	3-prime-UTR
1:16563138_T>C	0	NBPF1	NM_017940.4	3-prime-UTR
1:16563142_T>C	0	NBPF1	NM_017940.4	3-prime-UTR
1:16563144_T>C	0	NBPF1	NM_017940.4	3-prime-UTR
1:16563147_T>C	0	NBPF1	NM_017940.4	3-prime-UTR
1:16563151_T>C	0	NBPF1	NM_017940.4	3-prime-UTR
1:16563154_T>C	0	NBPF1	NM_017940.4	3-prime-UTR
1:16563159_T>C	0	NBPF1	NM_017940.4	3-prime-UTR
1:16563160_T>C	0	NBPF1	NM_017940.4	3-prime-UTR
1:16563167_T>C	0	NBPF1	NM_017940.4	3-prime-UTR
1:16563192_T>C	0	NBPF1	NM_017940.4	3-prime-UTR
1:16624370_T>C	0	none	none	intergenic
1:16632945_T>C	0	none	none	intergenic
1:16940746_A>G	0	CROCC	NM_014675.4	intron
1:16952542_A>G	0	CROCC	NM_014675.4	intron
1:16988479_A>G	0	ATP13A2	NM_001141973.2	intron-near-splice
1:17029594_T>C	0	SDHB	NM_003000.2	intron
1:17087187_T>C	0	PADI2	NM_007365.2	intron
1:17414920_T>C	0	RCC2	NM_001136204.2	intron
1:17414924_T>C	0	RCC2	NM_001136204.2	intron
1:17414925_T>C	0	RCC2	NM_001136204.2	intron
1:17414927_T>C	0	RCC2	NM_001136204.2	intron
1:17414930_T>C	0	RCC2	NM_001136204.2	intron
1:17414932_T>C	0	RCC2	NM_001136204.2	intron
1:17415785_T>C	0	RCC2	NM_001136204.2	intron
1:17551624_A>G	0	ARHGEF10L	NM_018125.3	intron
1:17615251_A>G	0	ARHGEF10L	NM_001011722.2	intron
1:17635787_A>G	0	ARHGEF10L	NM_001011722.2	intron
1:17636166_A>G	0	ARHGEF10L	NM_001011722.2	intron
1:18110134_A>G	0	IGSF21	NM_032880.4	intron
1:18118979_A>G	0	IGSF21	NM_032880.4	intron
1:18118980_A>G	0	IGSF21	NM_032880.4	intron
1:18118987_A>G	0	IGSF21	NM_032880.4	intron
1:18118989_A>G	0	IGSF21	NM_032880.4	intron
1:18118991_A>G	0	IGSF21	NM_032880.4	intron
1:18118994_A>G	0	IGSF21	NM_032880.4	intron
1:18118998_A>G	0	IGSF21	NM_032880.4	intron
1:18118999_A>G	0	IGSF21	NM_032880.4	intron
1:18119008_A>G	0	IGSF21	NM_032880.4	intron
1:18119012_A>G	0	IGSF21	NM_032880.4	intron
1:18119023_A>G	0	IGSF21	NM_032880.4	intron
1:18119024_A>G	0	IGSF21	NM_032880.4	intron
1:18119033_A>G	0	IGSF21	NM_032880.4	intron
1:18119055_A>G	0	IGSF21	NM_032880.4	intron
1:18119068_A>G	0	IGSF21	NM_032880.4	intron
1:18119081_A>G	0	IGSF21	NM_032880.4	intron
1:18119091_A>G	0	IGSF21	NM_032880.4	intron
1:18119097_A>G	0	IGSF21	NM_032880.4	intron
1:18119104_A>G	0	IGSF21	NM_032880.4	intron
1:18121116_A>G	0	IGSF21	NM_032880.4	intron
1:18121121_A>G	0	IGSF21	NM_032880.4	intron
1:18121310_A>G	0	IGSF21	NM_032880.4	intron
1:18155079_A>G	0	IGSF21	NM_032880.4	intron
1:18156743_A>G	0	IGSF21	NM_032880.4	intron
1:18159354_A>G	0	IGSF21	NM_032880.4	intron
1:18181797_A>G	0	IGSF21	NM_032880.4	intron
1:18190057_A>G	0	IGSF21	NM_032880.4	intron
1:18260973_A>G	0	IGSF21	NM_032880.4	intron
1:18264648_A>G	0	IGSF21	NM_032880.4	intron
1:18332444_A>G	0	IGSF21	NM_032880.4	intron
1:18332473_A>G	0	IGSF21	NM_032880.4	intron
1:18348776_A>G	0	IGSF21	NM_032880.4	intron
1:18348777_A>G	0	IGSF21	NM_032880.4	intron
1:18348793_A>G	0	IGSF21	NM_032880.4	intron
1:18348927_A>G	0	IGSF21	NM_032880.4	intron
1:18876694_T>C	0	ALDH4A1	NM_001161504.1	intron
1:18878022_T>C	0	ALDH4A1	NM_001161504.1	intron
1:18942172_T>C	0	IFFO2	NM_001136265.1	intron
1:18942187_T>C	0	IFFO2	NM_001136265.1	intron
1:18942192_T>C	0	IFFO2	NM_001136265.1	intron
1:18942199_T>C	0	IFFO2	NM_001136265.1	intron
1:18942200_T>C	0	IFFO2	NM_001136265.1	intron
1:18942224_T>C	0	IFFO2	NM_001136265.1	intron
1:18942232_T>C	0	IFFO2	NM_001136265.1	intron
1:18942233_T>C	0	IFFO2	NM_001136265.1	intron
1:18942241_T>C	0	IFFO2	NM_001136265.1	intron
1:18942246_T>C	0	IFFO2	NM_001136265.1	intron
1:18942251_T>C	0	IFFO2	NM_001136265.1	intron
1:18942253_T>C	0	IFFO2	NM_001136265.1	intron
1:18942259_T>C	0	IFFO2	NM_001136265.1	intron
1:18942264_T>C	0	IFFO2	NM_001136265.1	intron
1:18942278_T>C	0	IFFO2	NM_001136265.1	intron
1:18942284_T>C	0	IFFO2	NM_001136265.1	intron
1:18942285_T>C	0	IFFO2	NM_001136265.1	intron
1:18942288_T>C	0	IFFO2	NM_001136265.1	intron
1:18942303_T>C	0	IFFO2	NM_001136265.1	intron
1:18942305_T>C	0	IFFO2	NM_001136265.1	intron
1:18942307_T>C	0	IFFO2	NM_001136265.1	intron
1:18942308_T>C	0	IFFO2	NM_001136265.1	intron
1:18942320_T>C	0	IFFO2	NM_001136265.1	intron
1:18942321_T>C	0	IFFO2	NM_001136265.1	intron
1:18942333_T>C	0	IFFO2	NM_001136265.1	intron
1:18942338_T>C	0	IFFO2	NM_001136265.1	intron
1:18942348_T>C	0	IFFO2	NM_001136265.1	intron
1:18942351_T>C	0	IFFO2	NM_001136265.1	intron
1:18942352_T>C	0	IFFO2	NM_001136265.1	intron
1:18943469_T>C	0	IFFO2	NM_001136265.1	intron
1:18943492_T>C	0	IFFO2	NM_001136265.1	intron
1:18943505_T>C	0	IFFO2	NM_001136265.1	intron
1:18943525_T>C	0	IFFO2	NM_001136265.1	intron
1:18943544_T>C	0	IFFO2	NM_001136265.1	intron
1:19215989_T>C	0	EMC1,LOC101927895	NM_001271427.1	3-prime-UTR
1:19216031_T>C	0	EMC1,LOC101927895	NM_001271427.1	3-prime-UTR
1:19250311_T>C	0	EMC1	NM_001271427.1	intron
1:19250918_T>C	0	EMC1	NM_001271427.1	intron
1:19250919_T>C	0	EMC1	NM_001271427.1	intron
1:19250930_T>C	0	EMC1	NM_001271427.1	intron
1:19287368_T>C	0	AKR7A3	NM_012067.2	intron
1:19297500_T>C	0	none	none	upstream-gene
1:19303458_T>C	0	AKR7A2	NM_001320979.1	3-prime-UTR
1:19363881_T>C	0	CAPZB	NM_001206540.2	intron
1:19462725_T>C	0	CAPZB	NM_001206540.2	intron
1:19519272_A>G	0	none	none	intergenic
1:19519634_A>G	0	none	none	intergenic
1:19519638_A>G	0	none	none	intergenic
1:19519848_T>C	0	none	none	intergenic
1:19608181_A>G	0	MINOS1,MINOS1-NBL1	NM_001032363.3	intron
1:19608397_T>C	0	MINOS1,MINOS1-NBL1	NM_001032363.3	intron
1:19608437_T>C	0	MINOS1,MINOS1-NBL1	NM_001032363.3	intron
1:19608443_T>C	0	MINOS1,MINOS1-NBL1	NM_001032363.3	intron
1:19650717_A>G	0	NBL1,MINOS1-NBL1	NM_001204084.2	intron
1:19677616_A>G	0	HTR6	NM_000871.2	intron
1:19726718_T>C	0	TMCO4	NM_001349112.1	intron
1:19758773_T>C	0	TMCO4	NM_001349112.1	intron
1:20089700_A>G	0	PLA2G5	NM_000929.2	intron
1:20399376_T>C	0	LINC01141	NR_033887.1	intron
1:20399379_T>C	0	LINC01141	NR_033887.1	intron
1:20405209_T>C	0	LINC01141	NR_033887.1	intron
1:20593915_A>G	0	CDA	NM_001785.2	intron
1:20650859_A>G	0	PINK1,PINK1-AS	NM_032409.2	3-prime-UTR
1:20650878_A>G	0	PINK1,PINK1-AS	NM_032409.2	3-prime-UTR
1:20650890_A>G	0	PINK1,PINK1-AS	NM_032409.2	3-prime-UTR
1:20650892_A>G	0	PINK1,PINK1-AS	NM_032409.2	3-prime-UTR
1:20650903_A>G	0	PINK1,PINK1-AS	NM_032409.2	3-prime-UTR
1:20650916_A>G	0	PINK1,PINK1-AS	NM_032409.2	3-prime-UTR
1:20650932_A>G	0	PINK1,PINK1-AS	NM_032409.2	3-prime-UTR
1:20650941_A>G	0	PINK1,PINK1-AS	NM_032409.2	3-prime-UTR
1:20668964_T>C	0	KIF17	NM_001122819.2	intron
1:20669213_T>C	0	KIF17	NM_001122819.2	intron
1:20729513_T>C	0	SH2D5	NM_001103160.1	intron
1:20748856_T>C	0	HP1BP3	NM_016287.3	intron
1:20750590_T>C	0	HP1BP3	NM_016287.3	intron
1:20750591_T>C	0	HP1BP3	NM_016287.3	intron
1:20764555_T>C	0	HP1BP3	NM_016287.3	intron
1:20764558_T>C	0	HP1BP3	NM_016287.3	intron
1:20764573_T>C	0	HP1BP3	NM_016287.3	intron
1:20764574_T>C	0	HP1BP3	NM_016287.3	intron
1:20764647_T>C	0	HP1BP3	NM_016287.3	intron
1:20764648_T>C	0	HP1BP3	NM_016287.3	intron
1:20766609_T>C	0	HP1BP3	NM_016287.3	intron
1:20766618_T>C	0	HP1BP3	NM_016287.3	intron
1:20766622_T>C	0	HP1BP3	NM_016287.3	intron
1:20766653_T>C	0	HP1BP3	NM_016287.3	intron
1:20773441_A>G	0	HP1BP3	NM_016287.3	intron
1:20773442_A>G	0	HP1BP3	NM_016287.3	intron
1:20773445_A>G	0	HP1BP3	NM_016287.3	intron-near-splice
1:20773475_A>G	0	HP1BP3	NM_016287.3	synonymous
1:20812136_T>C	0	EIF4G3	NM_001198801.1	intron
1:20812137_T>C	0	EIF4G3	NM_001198801.1	intron
1:20892673_T>C	0	EIF4G3	NM_001198801.1	synonymous
1:20892679_T>C	0	EIF4G3	NM_001198801.1	synonymous
1:20892696_T>C	0	EIF4G3	NM_001198801.1	missense
1:20892707_T>C	0	EIF4G3	NM_001198801.1	missense
1:20892711_T>C	0	EIF4G3	NM_001198801.1	missense
1:20892714_T>C	0	EIF4G3	NM_001198801.1	missense
1:20892716_T>C	0	EIF4G3	NM_001198801.1	missense
1:20892721_T>C	0	EIF4G3	NM_001198801.1	synonymous
1:20892722_T>C	0	EIF4G3	NM_001198801.1	missense
1:20892731_T>C	0	EIF4G3	NM_001198801.1	splice-acceptor
1:20939152_T>C	0	EIF4G3	NM_001198801.1	intron
1:20939210_T>C	0	EIF4G3	NM_001198801.1	intron
1:20942562_T>C	0	EIF4G3	NM_001198801.1	intron
1:20949257_T>C	0	EIF4G3	NM_001198801.1	intron
1:21029618_T>C	0	EIF4G3	NM_001198801.1	intron
1:21173717_T>C	0	EIF4G3	NM_001198801.1	intron
1:21221946_T>C	0	ECE1	NM_001113347.1	intron
1:21265654_T>C	0	ECE1	NM_001113347.1	intron
1:21265672_T>C	0	ECE1	NM_001113347.1	intron
1:21265673_T>C	0	ECE1	NM_001113347.1	intron
1:21265681_T>C	0	ECE1	NM_001113347.1	intron
1:21265692_T>C	0	ECE1	NM_001113347.1	intron
1:21265698_T>C	0	ECE1	NM_001113347.1	intron
1:21265700_T>C	0	ECE1	NM_001113347.1	intron
1:21265705_T>C	0	ECE1	NM_001113347.1	intron
1:21265706_T>C	0	ECE1	NM_001113347.1	intron
1:21265714_T>C	0	ECE1	NM_001113347.1	intron
1:21336078_T>C	0	ECE1	NM_001113348.1	intron
1:21423754_T>C	0	none	none	intergenic
1:21484252_A>G	0	NBPF3	NM_001256416.2	3-prime-UTR
1:21620808_T>C	0	RAP1GAP	NM_001145657.2	intron
1:21623175_T>C	0	RAP1GAP	NM_001145657.2	intron
1:21639747_T>C	0	RAP1GAP	NM_001145657.2	intron
1:21660148_T>C	0	RAP1GAP	NM_001145657.2	intron
1:21700007_T>C	0	USP48	NM_001330394.2	intron
1:21700009_T>C	0	USP48	NM_001330394.2	intron
1:21700056_T>C	0	USP48	NM_001330394.2	intron
1:21924232_T>C	0	HSPG2	NM_001291860.1	intron
1:21924288_T>C	0	HSPG2	NM_001291860.1	intron
1:21924331_T>C	0	HSPG2	NM_001291860.1	intron
1:21925115_T>C	0	HSPG2	NM_001291860.1	intron
1:21925117_T>C	0	HSPG2	NM_001291860.1	intron
1:21925122_T>C	0	HSPG2	NM_001291860.1	intron
1:22455712_A>G	0	ZBTB40	NM_001083621.1	intron
1:22455831_A>G	0	ZBTB40	NM_001083621.1	intron
1:22455833_A>G	0	ZBTB40	NM_001083621.1	intron
1:22455834_A>G	0	ZBTB40	NM_001083621.1	intron
1:22455873_A>G	0	ZBTB40	NM_001083621.1	intron
1:22455885_A>G	0	ZBTB40	NM_001083621.1	intron
1:22455893_A>G	0	ZBTB40	NM_001083621.1	intron
1:22455894_A>G	0	ZBTB40	NM_001083621.1	intron
1:23171289_T>C	0	LUZP1	XM_011542090.3	intron
1:23313349_T>C	0	HNRNPR	NM_001102397.2	intron
1:23313366_T>C	0	HNRNPR	NM_001102397.2	intron
1:23313394_T>C	0	HNRNPR	NM_001102397.2	intron
1:23313401_T>C	0	HNRNPR	NM_001102397.2	intron
1:23410887_A>G	0	TCEA3	NM_003196.2	intron
1:23410888_A>G	0	TCEA3	NM_003196.2	intron
1:23452548_A>G	0	ASAP3	NM_001143778.1	intron
1:23458339_T>C	0	ASAP3	NM_001143778.1	intron
1:23558958_A>G	0	ID3	NM_002167.4	3-prime-UTR
1:23559023_A>G	0	ID3	NM_002167.4	intron-near-splice
1:23559028_A>G	0	ID3	NM_002167.4	intron
1:23886474_T>C	0	CNR2	NM_001841.2	intron
1:23886476_T>C	0	CNR2	NM_001841.2	intron
1:23886491_T>C	0	CNR2	NM_001841.2	intron
1:23886500_T>C	0	CNR2	NM_001841.2	intron
1:23886534_T>C	0	CNR2	NM_001841.2	intron
1:23886578_T>C	0	CNR2	NM_001841.2	intron
1:23886593_T>C	0	CNR2	NM_001841.2	intron
1:23886613_T>C	0	CNR2	NM_001841.2	intron
1:23887459_T>C	0	CNR2	NM_001841.2	intron
1:23887462_T>C	0	CNR2	NM_001841.2	intron
1:23887464_T>C	0	CNR2	NM_001841.2	intron
1:23887470_T>C	0	CNR2	NM_001841.2	intron
1:23887489_T>C	0	CNR2	NM_001841.2	intron
1:23887494_T>C	0	CNR2	NM_001841.2	intron
1:23887495_T>C	0	CNR2	NM_001841.2	intron
1:23887497_T>C	0	CNR2	NM_001841.2	intron
1:23887532_T>C	0	CNR2	NM_001841.2	intron
1:23887533_T>C	0	CNR2	NM_001841.2	intron
1:23887602_T>C	0	CNR2	NM_001841.2	intron
1:23887611_T>C	0	CNR2	NM_001841.2	intron
1:23887656_T>C	0	CNR2	NM_001841.2	intron
1:24607302_A>G	0	NCMAP	NM_001010980.4	3-prime-UTR
1:24665142_A>G	0	SRRM1	NM_001303448.1	intron
1:24665863_A>G	0	SRRM1	NM_001303448.1	intron
1:24673360_A>G	0	none	none	downstream-gene
1:24673374_A>G	0	none	none	downstream-gene
1:24673375_A>G	0	none	none	downstream-gene
1:24673377_A>G	0	none	none	downstream-gene
1:24673428_A>G	0	none	none	downstream-gene
1:24673431_A>G	0	none	none	downstream-gene
1:24673433_A>G	0	none	none	downstream-gene
1:24673442_A>G	0	none	none	downstream-gene
1:24674238_A>G	0	none	none	downstream-gene
1:24674277_A>G	0	none	none	downstream-gene
1:24674279_A>G	0	none	none	downstream-gene
1:24674286_A>G	0	none	none	downstream-gene
1:24674295_A>G	0	none	none	downstream-gene
1:24824198_A>G	0	CLIC4	NM_013943.2	intron
1:25242569_T>C	0	RSRP1	NM_001321772.1	3-prime-UTR
1:25242587_T>C	0	RSRP1	NM_001321772.1	3-prime-UTR
1:25242589_T>C	0	RSRP1	NM_001321772.1	synonymous
1:25242590_T>C	0	RSRP1	NM_001321772.1	synonymous
1:25242619_T>C	0	RSRP1	NM_001321772.1	synonymous
1:25242626_T>C	0	RSRP1	NM_001321772.1	missense
1:25242631_T>C	0	RSRP1	NM_001321772.1	missense
1:25246950_A>G	0	RSRP1	NM_001321772.1	missense
1:25359105_A>G	0	TMEM50A	NM_014313.3	intron
1:25445032_A>G	0	MACO1	NM_001282564.1	intron
1:25456333_A>G	0	MACO1	NM_001282564.1	intron
1:25474865_A>G	0	MACO1	NM_001282564.1	intron
1:25477677_A>G	0	MACO1	NM_001282564.1	intron
1:25477678_A>G	0	MACO1	NM_001282564.1	intron
1:25492898_A>G	0	MACO1	NM_001282564.1	intron
1:25557580_A>G	0	LDLRAP1	NM_015627.2	intron
1:25561609_A>G	0	LDLRAP1	NM_015627.2	intron
1:25689632_A>G	0	MAN1C1	NM_001289010.1	intron
1:25692221_A>G	0	MAN1C1	NM_001289010.1	intron
1:25733258_A>G	0	MAN1C1	NM_001289010.1	intron
1:25753866_A>G	0	MAN1C1	NM_001289010.1	intron
1:25763697_A>G	0	MAN1C1	NM_001289010.1	intron
1:25815332_A>G	0	SELENON	NM_020451.2	intron
1:25822453_A>G	0	MTFR1L,LOC646471	NM_001099625.1	intron
1:25829233_A>G	0	MTFR1L	NM_001099625.1	intron
1:25833410_T>C	0	AUNIP	NM_001287490.1	intron
1:25835284_T>C	0	AUNIP	NM_001287490.1	synonymous
1:25987543_T>C	0	PAFAH2	NM_000437.3	intron
1:26432889_A>G	0	DHDDS	NM_001243564.1	splice-acceptor
1:26452817_A>G	0	DHDDS	NM_001243564.1	intron
1:26454785_A>G	0	DHDDS	NM_001243564.1	intron
1:26454812_A>G	0	DHDDS	NM_001243564.1	intron
1:26470069_A>G	0	DHDDS	NM_001243564.1	3-prime-UTR
1:26532789_A>G	0	RPS6KA1	NM_002953.3	intron
1:26554552_A>G	0	RPS6KA1,MIR1976	NM_001006665.1	intron
1:26696987_A>G	0	ARID1A	NM_006015.5	missense
1:26697002_A>G	0	ARID1A	NM_006015.5	missense
1:26697005_A>G	0	ARID1A	NM_006015.5	missense
1:26697011_A>G	0	ARID1A	NM_006015.5	missense
1:26697032_A>G	0	ARID1A	NM_006015.5	missense
1:26697038_A>G	0	ARID1A	NM_006015.5	missense
1:26697050_A>G	0	ARID1A	NM_006015.5	missense
1:26698009_A>G	0	ARID1A	NM_006015.5	intron
1:26701778_T>C	0	ARID1A	NM_006015.5	intron
1:26705052_A>G	0	ARID1A	NM_006015.5	intron
1:26835838_A>G	0	ZDHHC18	NM_032283.2	intron
1:26836196_A>G	0	ZDHHC18	NM_032283.2	intron
1:26853218_A>G	0	ZDHHC18	NM_032283.2	intron
1:26876911_A>G	0	none	none	downstream-gene
1:26980400_A>G	0	none	none	intergenic
1:26980424_A>G	0	none	none	intergenic
1:26980453_A>G	0	none	none	intergenic
1:26980454_A>G	0	none	none	intergenic
1:27207036_A>G	0	none	none	intergenic
1:27297158_T>C	0	WDTC1	NM_001276252.1	splice-donor
1:27306713_A>G	0	WDTC1	NM_001276252.1	3-prime-UTR
1:27325426_A>G	0	TMEM222	NM_032125.2	intron
1:27325444_A>G	0	TMEM222	NM_032125.2	intron
1:27325456_A>G	0	TMEM222	NM_032125.2	intron
1:27326425_A>G	0	TMEM222	NM_032125.2	intron
1:27373366_T>C	0	FCN3	NM_003665.3	intron
1:27425391_T>C	0	WASF2	NM_001201404.2	intron
1:27542278_T>C	0	AHDC1	NM_001029882.3	intron
1:27580083_T>C	0	AHDC1	NM_001029882.3	intron
1:27631835_T>C	0	FGR	NM_005248.2	intron
1:27800985_A>G	0	STX12	NM_177424.2	intron
1:27818100_A>G	0	STX12	NM_177424.2	intron
1:27841742_A>G	0	PPP1R8	NM_002713.3	intron
1:27843978_A>G	0	PPP1R8	NM_002713.3	intron
1:27876087_A>G	0	THEMIS2	NM_001039477.2	intron
1:27894287_T>C	0	RPA2	NM_001286076.1	intron-near-splice
1:27961081_A>G	0	XKR8	NM_018053.3	intron
1:27973881_A>G	0	EYA3	NM_001282561.1	3-prime-UTR
1:28072003_T>C	0	EYA3	NM_001282560.1	intron
1:28072009_T>C	0	EYA3	NM_001282560.1	intron
1:28072023_T>C	0	EYA3	NM_001282560.1	intron
1:28072028_T>C	0	EYA3	NM_001282560.1	intron
1:28072051_T>C	0	EYA3	NM_001282560.1	intron
1:28072052_T>C	0	EYA3	NM_001282560.1	intron
1:28072053_T>C	0	EYA3	NM_001282560.1	intron
1:28072061_T>C	0	EYA3	NM_001282560.1	intron
1:28072066_T>C	0	EYA3	NM_001282560.1	intron
1:28072076_T>C	0	EYA3	NM_001282560.1	intron
1:28072422_T>C	0	EYA3	NM_001282560.1	intron
1:28072423_T>C	0	EYA3	NM_001282560.1	intron
1:28072434_T>C	0	EYA3	NM_001282560.1	intron
1:28072445_T>C	0	EYA3	NM_001282560.1	intron
1:28072448_T>C	0	EYA3	NM_001282560.1	intron
1:28095992_T>C	0	none	none	intergenic
1:28270885_A>G	0	SESN2	NM_031459.4	intron
1:28335863_A>G	0	MED18	NM_001127350.1	3-prime-UTR
1:28364429_T>C	0	none	none	intergenic
1:28406437_A>G	0	PHACTR4	NM_001048183.2	intron
1:28406438_A>G	0	PHACTR4	NM_001048183.2	intron
1:28406439_A>G	0	PHACTR4	NM_001048183.2	intron
1:28406452_A>G	0	PHACTR4	NM_001048183.2	intron
1:28406456_A>G	0	PHACTR4	NM_001048183.2	intron
1:28406457_A>G	0	PHACTR4	NM_001048183.2	intron
1:28406460_A>G	0	PHACTR4	NM_001048183.2	intron
1:28406465_A>G	0	PHACTR4	NM_001048183.2	intron
1:28406473_A>G	0	PHACTR4	NM_001048183.2	intron
1:28406482_A>G	0	PHACTR4	NM_001048183.2	intron
1:28406483_A>G	0	PHACTR4	NM_001048183.2	intron
1:28406484_A>G	0	PHACTR4	NM_001048183.2	intron
1:28406491_A>G	0	PHACTR4	NM_001048183.2	intron
1:28406496_A>G	0	PHACTR4	NM_001048183.2	intron
1:28406498_A>G	0	PHACTR4	NM_001048183.2	intron
1:28498262_A>G	0	PHACTR4	NM_001048183.2	3-prime-UTR
1:28498790_A>G	0	PHACTR4	NM_001048183.2	3-prime-UTR
1:28498796_A>G	0	PHACTR4	NM_001048183.2	3-prime-UTR
1:28509781_A>G	0	RCC1,SNHG3	NM_001048199.2	intron
1:28510338_A>G	0	RCC1,SNHG3	NM_001048199.2	intron
1:28573956_A>G	0	TRNAU1AP	NM_017846.4	intron
1:28753584_A>G	0	YTHDF2	NM_001172828.1	intron
1:28818841_A>G	0	OPRD1	NM_000911.3	intron
1:28951513_A>G	0	EPB41	NM_001166005.1	intron
1:28982291_T>C	0	EPB41	NM_001166005.1	intron
1:28982303_T>C	0	EPB41	NM_001166005.1	intron
1:28982317_T>C	0	EPB41	NM_001166005.1	intron
1:28982319_T>C	0	EPB41	NM_001166005.1	intron
1:28982331_T>C	0	EPB41	NM_001166005.1	intron
1:28982345_T>C	0	EPB41	NM_001166005.1	intron
1:28982351_T>C	0	EPB41	NM_001166005.1	intron
1:28982353_T>C	0	EPB41	NM_001166005.1	intron
1:28982362_T>C	0	EPB41	NM_001166005.1	intron
1:29173760_T>C	0	SRSF4	NM_005626.4	intron
1:30870536_T>C	0	SDC3	NM_014654.3	3-prime-UTR
1:30943056_T>C	0	PUM1	NM_001020658.1	intron
1:31094931_A>G	0	none	none	intergenic
1:31094943_A>G	0	none	none	intergenic
1:31094945_A>G	0	none	none	intergenic
1:31094968_A>G	0	none	none	intergenic
1:31094979_A>G	0	none	none	intergenic
1:31094989_A>G	0	none	none	intergenic
1:31094996_A>G	0	none	none	intergenic
1:31095000_A>G	0	none	none	intergenic
1:31095001_A>G	0	none	none	intergenic
1:31095021_A>G	0	none	none	intergenic
1:31095024_A>G	0	none	none	intergenic
1:31095030_A>G	0	none	none	intergenic
1:31095034_A>G	0	none	none	intergenic
1:31095059_A>G	0	none	none	intergenic
1:31095084_A>G	0	none	none	intergenic
1:31095096_A>G	0	none	none	intergenic
1:31095105_T>C	0	none	none	intergenic
1:31095109_A>G	0	none	none	intergenic
1:31095112_A>G	0	none	none	intergenic
1:31202069_T>C	0	NKAIN1	NM_024522.2	intron
1:31224849_T>C	0	NKAIN1	NM_024522.2	intron
1:31224864_T>C	0	NKAIN1	NM_024522.2	intron
1:31224865_T>C	0	NKAIN1	NM_024522.2	intron
1:31225873_T>C	0	NKAIN1	NM_024522.2	intron
1:31264968_T>C	0	SNRNP40	NM_004814.2	intron
1:31330176_A>G	0	ZCCHC17	NM_001282566.1	intron
1:31333863_A>G	0	ZCCHC17	NM_001282566.1	intron
1:31333875_A>G	0	ZCCHC17	NM_001282566.1	intron
1:31333887_A>G	0	ZCCHC17	NM_001282566.1	intron
1:31333888_A>G	0	ZCCHC17	NM_001282566.1	intron
1:31333897_A>G	0	ZCCHC17	NM_001282566.1	intron
1:31333901_A>G	0	ZCCHC17	NM_001282566.1	intron
1:31333903_A>G	0	ZCCHC17	NM_001282566.1	intron
1:31333948_A>G	0	ZCCHC17	NM_001282566.1	intron
1:31333954_A>G	0	ZCCHC17	NM_001282566.1	intron
1:31506072_T>C	0	none	none	intergenic
1:31521228_A>G	0	LINC01226	NR_027085.1	intron
1:31521233_A>G	0	LINC01226	NR_027085.1	intron
1:31521294_A>G	0	LINC01226	NR_027085.1	intron
1:31521313_A>G	0	LINC01226	NR_027085.1	intron
1:31524512_A>G	0	none	none	downstream-gene
1:31527113_A>G	0	none	none	downstream-gene
1:31527135_A>G	0	none	none	downstream-gene
1:31527142_A>G	0	none	none	downstream-gene
1:31527156_A>G	0	none	none	downstream-gene
1:31527169_A>G	0	none	none	downstream-gene
1:31527185_A>G	0	none	none	downstream-gene
1:31527187_A>G	0	none	none	downstream-gene
1:31527188_A>G	0	none	none	downstream-gene
1:31527205_A>G	0	none	none	downstream-gene
1:31527221_A>G	0	none	none	downstream-gene
1:31527223_A>G	0	none	none	downstream-gene
1:31528593_A>G	0	none	none	downstream-gene
1:31528612_A>G	0	none	none	downstream-gene
1:31528645_A>G	0	none	none	downstream-gene
1:31528647_A>G	0	none	none	downstream-gene
1:31528650_A>G	0	none	none	downstream-gene
1:31528653_A>G	0	none	none	downstream-gene
1:31528663_A>G	0	none	none	downstream-gene
1:31528669_A>G	0	none	none	downstream-gene
1:31528679_A>G	0	none	none	downstream-gene
1:31528684_A>G	0	none	none	downstream-gene
1:31528686_A>G	0	none	none	downstream-gene
1:31533066_A>G	0	none	none	intergenic
1:31571393_A>G	0	none	none	upstream-gene
1:31753251_T>C	0	ADGRB2	NM_001294335.1	intron
1:31758061_T>C	0	ADGRB2	NM_001294335.1	intron
1:32027839_A>G	0	KHDRBS1	NM_001271878.1	intron
1:32028417_A>G	0	KHDRBS1	NM_001271878.1	intron
1:32080374_A>G	0	TMEM39B	NM_001319677.1	intron
1:32080375_A>G	0	TMEM39B	NM_001319677.1	intron
1:32089044_A>G	0	TMEM39B	NM_001319677.1	intron
1:32137843_A>G	0	KPNA6	NM_012316.4	intron
1:32155210_A>G	0	KPNA6	NM_012316.4	intron
1:32188253_A>G	0	TXLNA	NM_175852.3	intron
1:32188268_A>G	0	TXLNA	NM_175852.3	intron
1:32188352_A>G	0	TXLNA	NM_175852.3	intron
1:32188355_A>G	0	TXLNA	NM_175852.3	intron
1:32188356_A>G	0	TXLNA	NM_175852.3	intron
1:32221328_T>C	0	TMEM234	NM_019118.4	intron
1:32230522_T>C	0	EIF3I	NM_003757.3	intron
1:32234327_T>C	0	none	none	downstream-gene
1:32263030_A>G	0	LCK	NM_001330468.1	intron
1:32265462_A>G	0	LCK	NM_001330468.1	intron
1:32280959_A>G	0	LCK	NM_001042771.2	intron
1:32334122_A>G	0	MARCKSL1	NM_023009.6	3-prime-UTR
1:32334183_A>G	0	MARCKSL1	NM_023009.6	3-prime-UTR
1:32334206_A>G	0	MARCKSL1	NM_023009.6	3-prime-UTR
1:32334281_A>G	0	MARCKSL1	NM_023009.6	3-prime-UTR
1:32334282_A>G	0	MARCKSL1	NM_023009.6	3-prime-UTR
1:32334284_A>G	0	MARCKSL1	NM_023009.6	3-prime-UTR
1:32334345_A>G	0	MARCKSL1	NM_023009.6	3-prime-UTR
1:32334348_A>G	0	MARCKSL1	NM_023009.6	3-prime-UTR
1:32334362_A>G	0	MARCKSL1	NM_023009.6	3-prime-UTR
1:32334374_A>G	0	MARCKSL1	NM_023009.6	3-prime-UTR
1:32334375_A>G	0	MARCKSL1	NM_023009.6	3-prime-UTR
1:32334386_A>G	0	MARCKSL1	NM_023009.6	3-prime-UTR
1:32334406_A>G	0	MARCKSL1	NM_023009.6	3-prime-UTR
1:32334408_A>G	0	MARCKSL1	NM_023009.6	3-prime-UTR
1:32334411_A>G	0	MARCKSL1	NM_023009.6	3-prime-UTR
1:32334413_A>G	0	MARCKSL1	NM_023009.6	3-prime-UTR
1:32334414_A>G	0	MARCKSL1	NM_023009.6	3-prime-UTR
1:32334417_A>G	0	MARCKSL1	NM_023009.6	3-prime-UTR
1:32334419_A>G	0	MARCKSL1	NM_023009.6	3-prime-UTR
1:32334426_A>G	0	MARCKSL1	NM_023009.6	3-prime-UTR
1:32334431_A>G	0	MARCKSL1	NM_023009.6	3-prime-UTR
1:32334433_A>G	0	MARCKSL1	NM_023009.6	3-prime-UTR
1:32334434_A>G	0	MARCKSL1	NM_023009.6	3-prime-UTR
1:32334438_A>G	0	MARCKSL1	NM_023009.6	3-prime-UTR
1:32334440_A>G	0	MARCKSL1	NM_023009.6	3-prime-UTR
1:32334443_A>G	0	MARCKSL1	NM_023009.6	3-prime-UTR
1:32334447_A>G	0	MARCKSL1	NM_023009.6	3-prime-UTR
1:32334449_A>G	0	MARCKSL1	NM_023009.6	3-prime-UTR
1:32334452_A>G	0	MARCKSL1	NM_023009.6	3-prime-UTR
1:32334456_A>G	0	MARCKSL1	NM_023009.6	3-prime-UTR
1:32334457_A>G	0	MARCKSL1	NM_023009.6	3-prime-UTR
1:32334462_A>G	0	MARCKSL1	NM_023009.6	3-prime-UTR
1:32334476_A>G	0	MARCKSL1	NM_023009.6	3-prime-UTR
1:32334480_A>G	0	MARCKSL1	NM_023009.6	3-prime-UTR
1:32334483_A>G	0	MARCKSL1	NM_023009.6	3-prime-UTR
1:32359583_T>C	0	TSSK3	XM_024450041.1	intron
1:32367079_T>C	0	BSDC1	NM_001143888.2	intron
1:32367938_T>C	0	BSDC1	NM_001143888.2	intron
1:32367939_T>C	0	BSDC1	NM_001143888.2	intron
1:32367940_T>C	0	BSDC1	NM_001143888.2	intron
1:32367941_T>C	0	BSDC1	NM_001143888.2	intron
1:32367957_T>C	0	BSDC1	NM_001143888.2	intron
1:32372293_T>C	0	BSDC1	NM_001143888.2	intron
1:32595979_A>G	0	ZBTB8A	NM_001040441.2	intron
1:32603106_T>C	0	ZBTB8A	NM_001040441.2	3-prime-UTR
1:32634619_T>C	0	ZBTB8OS	NM_001308135.1	intron
1:32673256_T>C	0	RBBP4	NM_001135255.1	intron
1:32673261_T>C	0	RBBP4	NM_001135255.1	intron
1:32673268_T>C	0	RBBP4	NM_001135255.1	intron
1:32680198_A>G	0	RBBP4,SYNC	NM_001135255.1	3-prime-UTR
1:32680202_A>G	0	RBBP4,SYNC	NM_001135255.1	3-prime-UTR
1:32680231_A>G	0	RBBP4,SYNC	NM_001135255.1	3-prime-UTR
1:32680232_A>G	0	RBBP4,SYNC	NM_001135255.1	3-prime-UTR
1:32680236_A>G	0	RBBP4,SYNC	NM_001135255.1	3-prime-UTR
1:32680239_A>G	0	RBBP4,SYNC	NM_001135255.1	3-prime-UTR
1:32680244_A>G	0	RBBP4,SYNC	NM_001135255.1	3-prime-UTR
1:32680285_A>G	0	RBBP4,SYNC	NM_001135255.1	3-prime-UTR
1:32681160_T>C	0	RBBP4,SYNC	NM_001135255.1	3-prime-UTR
1:32681168_T>C	0	RBBP4,SYNC	NM_001135255.1	3-prime-UTR
1:32681194_T>C	0	RBBP4,SYNC	NM_001135255.1	3-prime-UTR
1:32681201_T>C	0	RBBP4,SYNC	NM_001135255.1	3-prime-UTR
1:32681273_T>C	0	RBBP4,SYNC	NM_001135255.1	3-prime-UTR
1:32681278_T>C	0	RBBP4,SYNC	NM_001135255.1	3-prime-UTR
1:32681280_T>C	0	RBBP4,SYNC	NM_001135255.1	3-prime-UTR
1:32681295_T>C	0	RBBP4,SYNC	NM_001135255.1	3-prime-UTR
1:32681303_T>C	0	RBBP4,SYNC	NM_001135255.1	3-prime-UTR
1:32681306_T>C	0	RBBP4,SYNC	NM_001135255.1	3-prime-UTR
1:32681317_T>C	0	RBBP4,SYNC	NM_001135255.1	3-prime-UTR
1:32681319_T>C	0	RBBP4,SYNC	NM_001135255.1	3-prime-UTR
1:32681331_T>C	0	RBBP4,SYNC	NM_001135255.1	3-prime-UTR
1:32681336_T>C	0	RBBP4,SYNC	NM_001135255.1	3-prime-UTR
1:32681337_T>C	0	RBBP4,SYNC	NM_001135255.1	3-prime-UTR
1:32681459_T>C	0	RBBP4,SYNC	NM_001135255.1	3-prime-UTR
1:32681471_T>C	0	RBBP4,SYNC	NM_001135255.1	3-prime-UTR
1:32681476_T>C	0	RBBP4,SYNC	NM_001135255.1	3-prime-UTR
1:32681504_T>C	0	RBBP4,SYNC	NM_001135255.1	3-prime-UTR
1:32681506_T>C	0	RBBP4,SYNC	NM_001135255.1	3-prime-UTR
1:32815505_T>C	0	YARS	NM_003680.3	intron
1:32830519_A>G	0	S100PBP	NM_001256121.1	intron
1:32894617_A>G	0	HPCA,TMEM54	NM_001329722.1	3-prime-UTR
1:32894618_A>G	0	HPCA,TMEM54	NM_001329722.1	3-prime-UTR
1:32894623_A>G	0	HPCA,TMEM54	NM_001329722.1	3-prime-UTR
1:32894626_A>G	0	HPCA,TMEM54	NM_001329722.1	3-prime-UTR
1:32894628_A>G	0	HPCA,TMEM54	NM_001329722.1	3-prime-UTR
1:32894630_A>G	0	HPCA,TMEM54	NM_001329722.1	3-prime-UTR
1:32951453_A>G	0	RNF19B	NM_001127361.2	intron
1:32951488_A>G	0	RNF19B	NM_001127361.2	intron
1:32951489_A>G	0	RNF19B	NM_001127361.2	intron
1:32951494_A>G	0	RNF19B	NM_001127361.2	intron
1:33093277_A>G	0	AZIN2	NM_001293562.1	intron-near-splice
1:33097884_A>G	0	AZIN2	NM_001293562.1	intron
1:33159386_A>G	0	TRIM62,AZIN2	NM_001330483.1	intron
1:33159392_A>G	0	TRIM62,AZIN2	NM_001330483.1	intron
1:33159452_A>G	0	TRIM62,AZIN2	NM_001330483.1	intron
1:33159465_A>G	0	TRIM62,AZIN2	NM_001330483.1	intron
1:33174818_T>C	0	TRIM62	NM_001330483.1	intron
1:33321928_A>G	0	none	none	upstream-gene
1:33321986_T>C	0	none	none	upstream-gene
1:33343813_T>C	0	PHC2	NM_001330488.1	intron
1:33343832_T>C	0	PHC2	NM_001330488.1	intron
1:33347696_T>C	0	PHC2	NM_001330488.1	intron
1:33378650_T>C	0	none	none	upstream-gene
1:33378676_T>C	0	none	none	upstream-gene
1:33378725_T>C	0	none	none	upstream-gene
1:33378742_T>C	0	none	none	upstream-gene
1:33378758_T>C	0	none	none	upstream-gene
1:33380191_T>C	0	none	none	upstream-gene
1:33797732_T>C	0	CSMD2	NM_001281956.1	intron
1:34015187_T>C	0	CSMD2	NM_001281956.1	intron
1:34015660_T>C	0	CSMD2	NM_001281956.1	intron
1:34042325_T>C	0	CSMD2	NM_001281956.1	intron
1:34042326_T>C	0	CSMD2	NM_001281956.1	intron
1:34042331_T>C	0	CSMD2	NM_001281956.1	intron
1:34042332_T>C	0	CSMD2	NM_001281956.1	intron
1:34042337_T>C	0	CSMD2	NM_001281956.1	intron
1:34042339_T>C	0	CSMD2	NM_001281956.1	intron
1:34042340_T>C	0	CSMD2	NM_001281956.1	intron
1:34042367_T>C	0	CSMD2	NM_001281956.1	intron
1:34042368_T>C	0	CSMD2	NM_001281956.1	intron
1:34042369_T>C	0	CSMD2	NM_001281956.1	intron
1:34042374_T>C	0	CSMD2	NM_001281956.1	intron
1:34042382_T>C	0	CSMD2	NM_001281956.1	intron
1:34042384_T>C	0	CSMD2	NM_001281956.1	intron
1:34042392_T>C	0	CSMD2	NM_001281956.1	intron
1:34042400_T>C	0	CSMD2	NM_001281956.1	intron
1:34042419_T>C	0	CSMD2	NM_001281956.1	intron
1:34088389_T>C	0	CSMD2	NM_001281956.1	intron
1:34856673_T>C	0	SMIM12	NM_001164824.1	5-prime-UTR
1:34914456_T>C	0	DLGAP3	NM_001080418.2	intron
1:34925638_T>C	0	DLGAP3	NM_001080418.2	intron
1:34982788_T>C	0	TMEM35B	NM_001195156.1	intron
1:34984494_T>C	0	TMEM35B	NM_001195156.1	intron
1:35020394_T>C	0	ZMYM6	NM_007167.3	missense
1:35113371_A>G	0	ZMYM1	NM_001289088.1	missense
1:35351526_A>G	0	ZMYM4	NM_001350138.1	intron
1:35351540_A>G	0	ZMYM4	NM_001350138.1	intron
1:35351544_A>G	0	ZMYM4	NM_001350138.1	intron
1:35351549_A>G	0	ZMYM4	NM_001350138.1	intron
1:35351554_A>G	0	ZMYM4	NM_001350138.1	intron
1:35374008_A>G	0	ZMYM4	NM_001350138.1	intron
1:35590968_T>C	0	TFAP2E	NM_178548.3	intron
1:35613147_T>C	0	PSMB2	NM_001199779.1	intron
1:35808841_A>G	0	AGO4	NM_017629.3	intron
1:35841709_A>G	0	AGO4	NM_017629.3	missense
1:35841754_A>G	0	AGO4	NM_017629.3	intron-near-splice
1:35841756_A>G	0	AGO4	NM_017629.3	intron-near-splice
1:35841761_A>G	0	AGO4	NM_017629.3	intron
1:35841763_A>G	0	AGO4	NM_017629.3	intron
1:35910105_A>G	0	AGO1	NM_001317122.1	intron
1:35910123_A>G	0	AGO1	NM_001317122.1	intron
1:35910158_A>G	0	AGO1	NM_001317122.1	intron
1:35910159_A>G	0	AGO1	NM_001317122.1	intron
1:35910166_A>G	0	AGO1	NM_001317122.1	intron
1:35910169_A>G	0	AGO1	NM_001317122.1	intron
1:35910176_A>G	0	AGO1	NM_001317122.1	intron
1:36041584_A>G	0	AGO3	NM_024852.3	intron
1:36044051_A>G	0	AGO3	NM_024852.3	intron
1:36058227_A>G	0	none	none	downstream-gene
1:36068383_A>G	0	none	none	intergenic
1:36228844_A>G	0	THRAP3	NM_001321471.1	intron
1:36228852_A>G	0	THRAP3	NM_001321471.1	intron
1:36302992_T>C	0	THRAP3	NM_001321471.1	intron
1:36324535_A>G	0	SH3D21	XM_017002340.1	intron
1:36327697_A>G	0	SH3D21	XM_017002340.1	intron
1:36342663_T>C	0	STK40	NM_001282546.1	intron
1:36342664_T>C	0	STK40	NM_001282546.1	intron
1:36346798_T>C	0	STK40	NM_001282546.1	intron
1:36370516_T>C	0	STK40	NM_001282546.1	intron
1:36378249_T>C	0	STK40	NM_001282546.1	intron
1:36828884_T>C	0	GRIK3	NM_000831.3	intron
1:36876959_T>C	0	GRIK3	NM_000831.3	intron
1:36876975_T>C	0	GRIK3	NM_000831.3	intron
1:36876981_T>C	0	GRIK3	NM_000831.3	intron
1:36876983_T>C	0	GRIK3	NM_000831.3	intron
1:36876987_T>C	0	GRIK3	NM_000831.3	intron
1:36876989_T>C	0	GRIK3	NM_000831.3	intron
1:36877875_T>C	0	GRIK3	NM_000831.3	intron
1:36877877_T>C	0	GRIK3	NM_000831.3	intron
1:36877882_T>C	0	GRIK3	NM_000831.3	intron
1:36877883_T>C	0	GRIK3	NM_000831.3	intron
1:36877887_T>C	0	GRIK3	NM_000831.3	intron
1:36877891_T>C	0	GRIK3	NM_000831.3	intron
1:36877900_T>C	0	GRIK3	NM_000831.3	intron
1:36877910_T>C	0	GRIK3	NM_000831.3	intron
1:36877911_T>C	0	GRIK3	NM_000831.3	intron
1:36877941_T>C	0	GRIK3	NM_000831.3	intron
1:36877942_T>C	0	GRIK3	NM_000831.3	intron
1:36877944_T>C	0	GRIK3	NM_000831.3	intron
1:36877949_T>C	0	GRIK3	NM_000831.3	intron
1:36877961_T>C	0	GRIK3	NM_000831.3	intron
1:36877962_T>C	0	GRIK3	NM_000831.3	intron
1:36877986_T>C	0	GRIK3	NM_000831.3	intron
1:36877988_T>C	0	GRIK3	NM_000831.3	intron
1:36877989_T>C	0	GRIK3	NM_000831.3	intron
1:36877990_T>C	0	GRIK3	NM_000831.3	intron
1:36877992_T>C	0	GRIK3	NM_000831.3	intron
1:36877996_T>C	0	GRIK3	NM_000831.3	intron
1:36878021_T>C	0	GRIK3	NM_000831.3	intron
1:36878025_T>C	0	GRIK3	NM_000831.3	intron
1:36878029_T>C	0	GRIK3	NM_000831.3	intron
1:36878035_T>C	0	GRIK3	NM_000831.3	intron
1:36878036_T>C	0	GRIK3	NM_000831.3	intron
1:36912034_T>C	0	GRIK3	NM_000831.3	intron
1:36997728_T>C	0	GRIK3	NM_000831.3	intron
1:37465026_T>C	0	LINC01137	NR_038842.1	intron
1:37479339_A>G	0	ZC3H12A	NM_001323550.1	intron
1:37479340_A>G	0	ZC3H12A	NM_001323550.1	intron
1:37500611_T>C	0	MEAF6	NM_001270875.1	intron
1:37500932_T>C	0	MEAF6	NM_001270875.1	intron
1:37500994_T>C	0	MEAF6,MIR5581	NM_001270875.1	intron
1:37500995_T>C	0	MEAF6	NM_001270875.1	intron
1:37501013_T>C	0	MEAF6	NM_001270875.1	intron
1:37501014_T>C	0	MEAF6	NM_001270875.1	intron
1:37501040_T>C	0	MEAF6	NM_001270875.1	intron
1:37502383_T>C	0	MEAF6	NM_001270875.1	intron
1:37502420_T>C	0	MEAF6	NM_001270875.1	intron
1:37502421_T>C	0	MEAF6	NM_001270875.1	intron
1:37502426_T>C	0	MEAF6	NM_001270875.1	intron
1:37502429_T>C	0	MEAF6	NM_001270875.1	intron
1:37502430_T>C	0	MEAF6	NM_001270875.1	intron
1:37859838_A>G	0	none	none	upstream-gene
1:37860035_A>G	0	none	none	upstream-gene
1:37861131_T>C	0	INPP5B	NM_001297434.1	3-prime-UTR
1:37861132_T>C	0	INPP5B	NM_001297434.1	3-prime-UTR
1:37861141_T>C	0	INPP5B	NM_001297434.1	3-prime-UTR
1:37930378_T>C	0	INPP5B	NM_001297434.1	intron
1:37943290_T>C	0	INPP5B	NM_005540.2	intron
1:37944929_T>C	0	INPP5B	NM_005540.2	intron
1:37990262_T>C	0	none	none	upstream-gene
1:38064953_A>G	0	none	none	intergenic
1:38064974_A>G	0	none	none	intergenic
1:38065064_A>G	0	none	none	intergenic
1:38065987_A>G	0	none	none	intergenic
1:38065997_A>G	0	none	none	intergenic
1:38085132_A>G	0	none	none	upstream-gene
1:38086314_A>G	0	none	none	upstream-gene
1:38173226_A>G	0	none	none	intergenic
1:38173227_A>G	0	none	none	intergenic
1:38709474_A>G	0	none	none	intergenic
1:38709496_A>G	0	none	none	intergenic
1:38709516_A>G	0	none	none	intergenic
1:38709524_A>G	0	none	none	intergenic
1:38709552_A>G	0	none	none	intergenic
1:38709555_A>G	0	none	none	intergenic
1:38709557_A>G	0	none	none	intergenic
1:38709561_A>G	0	none	none	intergenic
1:38864147_A>G	0	MYCBP,GJA9-MYCBP	NM_012333.4	3-prime-UTR
1:38864151_A>G	0	MYCBP,GJA9-MYCBP	NM_012333.4	3-prime-UTR
1:38864152_A>G	0	MYCBP,GJA9-MYCBP	NM_012333.4	3-prime-UTR
1:38864156_A>G	0	MYCBP,GJA9-MYCBP	NM_012333.4	3-prime-UTR
1:38864157_A>G	0	MYCBP,GJA9-MYCBP	NM_012333.4	3-prime-UTR
1:38864158_A>G	0	MYCBP,GJA9-MYCBP	NM_012333.4	3-prime-UTR
1:38864168_A>G	0	MYCBP,GJA9-MYCBP	NM_012333.4	3-prime-UTR
1:38864169_A>G	0	MYCBP,GJA9-MYCBP	NM_012333.4	3-prime-UTR
1:38864172_A>G	0	MYCBP,GJA9-MYCBP	NM_012333.4	3-prime-UTR
1:38864176_A>G	0	MYCBP,GJA9-MYCBP	NM_012333.4	3-prime-UTR
1:38864192_A>G	0	MYCBP,GJA9-MYCBP	NM_012333.4	3-prime-UTR
1:38864195_A>G	0	MYCBP,GJA9-MYCBP	NM_012333.4	3-prime-UTR
1:38864198_A>G	0	MYCBP,GJA9-MYCBP	NM_012333.4	3-prime-UTR
1:38864199_A>G	0	MYCBP,GJA9-MYCBP	NM_012333.4	3-prime-UTR
1:38864207_A>G	0	MYCBP,GJA9-MYCBP	NM_012333.4	3-prime-UTR
1:39001838_A>G	0	AKIRIN1	NM_001136275.1	intron
1:39002448_A>G	0	AKIRIN1	NM_001136275.1	intron
1:39081803_A>G	0	none	none	upstream-gene
1:39132948_A>G	0	MACF1	NM_012090.5	intron
1:39178553_A>G	0	MACF1	NM_012090.5	intron
1:39191237_A>G	0	MACF1	NM_012090.5	intron
1:39239653_A>G	0	MACF1	NM_012090.5	intron
1:39252269_A>G	0	MACF1	NM_012090.5	intron
1:39367725_A>G	0	MACF1	NM_012090.5	intron
1:39397100_A>G	0	MACF1	NM_012090.5	intron
1:39408307_A>G	0	MACF1	NM_012090.5	intron
1:39422103_A>G	0	MACF1	NM_012090.5	intron
1:39476899_A>G	0	MACF1	NM_012090.5	intron
1:39476965_A>G	0	MACF1	NM_012090.5	intron
1:39476994_A>G	0	MACF1	NM_012090.5	intron
1:39682184_T>C	0	HPCAL4	NM_001282396.1	3-prime-UTR
1:39739086_A>G	0	PPIE	NM_001195007.1	intron
1:39739137_A>G	0	PPIE	NM_001195007.1	intron
1:39739140_A>G	0	PPIE	NM_001195007.1	intron
1:39739143_A>G	0	PPIE	NM_001195007.1	intron
1:39739216_A>G	0	PPIE	NM_001195007.1	intron
1:39739292_A>G	0	PPIE	NM_001195007.1	intron
1:39739667_A>G	0	PPIE	NM_001195007.1	intron
1:39739701_A>G	0	PPIE	NM_001195007.1	intron
1:39739702_A>G	0	PPIE	NM_001195007.1	intron
1:39739705_A>G	0	PPIE	NM_001195007.1	intron
1:39739724_A>G	0	PPIE	NM_001195007.1	intron
1:39739732_A>G	0	PPIE	NM_001195007.1	intron
1:39739735_A>G	0	PPIE	NM_001195007.1	intron
1:39739742_A>G	0	PPIE	NM_001195007.1	intron
1:39739748_A>G	0	PPIE	NM_001195007.1	intron
1:39739751_A>G	0	PPIE	NM_001195007.1	intron
1:39739756_A>G	0	PPIE	NM_001195007.1	intron
1:39739763_A>G	0	PPIE	NM_001195007.1	intron
1:39739765_A>G	0	PPIE	NM_001195007.1	intron
1:39739769_A>G	0	PPIE	NM_001195007.1	intron
1:39739771_A>G	0	PPIE	NM_001195007.1	intron
1:39739772_A>G	0	PPIE	NM_001195007.1	intron
1:39959818_A>G	0	MFSD2A	NM_001136493.2	intron
1:39959828_A>G	0	MFSD2A	NM_001136493.2	intron
1:39959859_A>G	0	MFSD2A	NM_001136493.2	intron
1:39959862_A>G	0	MFSD2A	NM_001136493.2	intron
1:39960180_A>G	0	MFSD2A	NM_001136493.2	intron
1:39961938_A>G	0	MFSD2A	NM_001136493.2	intron
1:39961974_A>G	0	MFSD2A	NM_001136493.2	intron
1:39962010_A>G	0	MFSD2A	NM_001136493.2	intron
1:39962018_A>G	0	MFSD2A	NM_001136493.2	intron
1:39962021_A>G	0	MFSD2A	NM_001136493.2	intron
1:39962026_A>G	0	MFSD2A	NM_001136493.2	intron
1:39962038_A>G	0	MFSD2A	NM_001136493.2	intron
1:39962040_A>G	0	MFSD2A	NM_001136493.2	intron
1:39962057_A>G	0	MFSD2A	NM_001136493.2	intron
1:39962076_A>G	0	MFSD2A	NM_001136493.2	intron
1:39962561_T>C	0	MFSD2A	NM_001136493.2	intron
1:40046173_A>G	0	CAP1	NM_001105530.1	intron
1:40072492_T>C	0	CAP1	NM_001105530.1	3-prime-UTR
1:40072529_T>C	0	CAP1	NM_001105530.1	3-prime-UTR
1:40072532_T>C	0	CAP1	NM_001105530.1	3-prime-UTR
1:40072533_T>C	0	CAP1	NM_001105530.1	3-prime-UTR
1:40072534_T>C	0	CAP1	NM_001105530.1	3-prime-UTR
1:40075388_T>C	0	PPT1	NM_000310.3	intron
1:40185439_A>G	0	RLF	NM_012421.3	intron
1:40185446_A>G	0	RLF	NM_012421.3	intron
1:40185451_A>G	0	RLF	NM_012421.3	intron
1:40272624_A>G	0	ZMPSTE24	NM_005857.4	intron
1:40272625_A>G	0	ZMPSTE24	NM_005857.4	intron
1:40272626_A>G	0	ZMPSTE24	NM_005857.4	intron
1:40283185_A>G	0	ZMPSTE24	NM_005857.4	intron
1:40283203_A>G	0	ZMPSTE24	NM_005857.4	intron
1:40283206_A>G	0	ZMPSTE24	NM_005857.4	intron
1:40283211_A>G	0	ZMPSTE24	NM_005857.4	intron
1:40283212_A>G	0	ZMPSTE24	NM_005857.4	intron
1:40392817_A>G	0	SMAP2	NM_001198978.1	intron
1:40431903_A>G	0	none	none	intergenic
1:40431908_A>G	0	none	none	intergenic
1:40431909_A>G	0	none	none	intergenic
1:40431910_A>G	0	none	none	intergenic
1:40431915_A>G	0	none	none	intergenic
1:40431916_A>G	0	none	none	intergenic
1:40431917_A>G	0	none	none	intergenic
1:40431926_A>G	0	none	none	intergenic
1:40431936_A>G	0	none	none	intergenic
1:40431938_A>G	0	none	none	intergenic
1:40431941_A>G	0	none	none	intergenic
1:40431946_A>G	0	none	none	intergenic
1:40431951_A>G	0	none	none	intergenic
1:40431954_A>G	0	none	none	intergenic
1:40431961_A>G	0	none	none	intergenic
1:40431962_A>G	0	none	none	intergenic
1:40431995_A>G	0	none	none	intergenic
1:40432005_A>G	0	none	none	intergenic
1:40432006_A>G	0	none	none	intergenic
1:40432008_A>G	0	none	none	intergenic
1:40432028_A>G	0	none	none	intergenic
1:40432038_A>G	0	none	none	intergenic
1:40432039_A>G	0	none	none	intergenic
1:40432846_A>G	0	none	none	intergenic
1:40432849_A>G	0	none	none	intergenic
1:40432852_A>G	0	none	none	intergenic
1:40432853_A>G	0	none	none	intergenic
1:40432860_A>G	0	none	none	intergenic
1:40432874_A>G	0	none	none	intergenic
1:40432885_A>G	0	none	none	intergenic
1:40432889_A>G	0	none	none	intergenic
1:40432890_A>G	0	none	none	intergenic
1:40432891_A>G	0	none	none	intergenic
1:40432892_A>G	0	none	none	intergenic
1:40432901_A>G	0	none	none	intergenic
1:40432912_A>G	0	none	none	intergenic
1:40432913_A>G	0	none	none	intergenic
1:40432915_A>G	0	none	none	intergenic
1:40432919_A>G	0	none	none	intergenic
1:40432934_A>G	0	none	none	intergenic
1:40432939_A>G	0	none	none	intergenic
1:40432940_A>G	0	none	none	intergenic
1:40432951_A>G	0	none	none	intergenic
1:40432952_A>G	0	none	none	intergenic
1:40499140_T>C	0	none	none	downstream-gene
1:40499269_T>C	0	none	none	downstream-gene
1:40623738_T>C	0	RIMS3	NM_014747.2	3-prime-UTR
1:40692366_A>G	0	NFYC	NM_001142587.1	intron
1:40700757_A>G	0	NFYC	NM_001142587.1	intron
1:40700758_A>G	0	NFYC	NM_001142587.1	intron
1:40700962_A>G	0	NFYC	NM_001142587.1	intron
1:40702203_A>G	0	NFYC	NM_001142587.1	intron
1:40709619_A>G	0	NFYC	NM_001142587.1	intron
1:40752640_A>G	0	NFYC	NM_001142587.1	intron
1:40752731_A>G	0	NFYC	NM_001142587.1	intron
1:41022869_A>G	0	SLFNL1,SLFNL1-AS1	NR_037868.1	intron
1:41027495_A>G	0	SCMH1,SLFNL1-AS1	NM_001031694.2	3-prime-UTR
1:41027497_A>G	0	SCMH1,SLFNL1-AS1	NM_001031694.2	3-prime-UTR
1:41027499_A>G	0	SCMH1,SLFNL1-AS1	NM_001031694.2	3-prime-UTR
1:41071971_T>C	0	SCMH1	NM_001031694.2	intron
1:41079825_T>C	0	SCMH1	NM_001031694.2	intron
1:41107220_T>C	0	SCMH1	NM_001031694.2	intron
1:41107221_T>C	0	SCMH1	NM_001031694.2	intron
1:41118803_T>C	0	SCMH1	NM_001031694.2	intron
1:41187009_T>C	0	SCMH1	NM_001172218.1	intron
1:41436429_A>G	0	none	none	intergenic
1:41437231_A>G	0	none	none	intergenic
1:41437233_A>G	0	none	none	intergenic
1:41437236_A>G	0	none	none	intergenic
1:41437256_A>G	0	none	none	intergenic
1:41437264_A>G	0	none	none	intergenic
1:41437269_A>G	0	none	none	intergenic
1:41437287_A>G	0	none	none	intergenic
1:41437306_A>G	0	none	none	intergenic
1:41514636_T>C	0	HIVEP3	NM_001127714.2	intron
1:41514738_T>C	0	HIVEP3	NM_001127714.2	intron
1:41515279_T>C	0	HIVEP3	NM_001127714.2	intron
1:41515343_T>C	0	HIVEP3	NM_001127714.2	intron
1:41543592_T>C	0	HIVEP3	NM_001127714.2	intron
1:41544102_T>C	0	HIVEP3	NM_001127714.2	intron
1:41546313_T>C	0	HIVEP3	NM_001127714.2	intron
1:41546499_T>C	0	HIVEP3	NM_001127714.2	intron
1:41576500_T>C	0	HIVEP3	NM_001127714.2	intron
1:41613607_T>C	0	HIVEP3	NM_001127714.2	intron
1:41727744_T>C	0	HIVEP3	NM_001127714.2	intron
1:41758587_T>C	0	HIVEP3	NM_001127714.2	intron
1:41816718_T>C	0	HIVEP3	NM_001127714.2	intron
1:41816723_T>C	0	HIVEP3	NM_001127714.2	intron
1:41816731_T>C	0	HIVEP3	NM_001127714.2	intron
1:41816735_T>C	0	HIVEP3	NM_001127714.2	intron
1:41816739_T>C	0	HIVEP3	NM_001127714.2	intron
1:41816753_T>C	0	HIVEP3	NM_001127714.2	intron
1:41816768_T>C	0	HIVEP3	NM_001127714.2	intron
1:41889362_T>C	0	HIVEP3	NM_001127714.2	intron
1:42290046_T>C	0	FOXJ3	NM_001198850.1	intron
1:42290075_T>C	0	FOXJ3	NM_001198850.1	intron
1:42290076_T>C	0	FOXJ3	NM_001198850.1	intron
1:42290130_T>C	0	FOXJ3	NM_001198850.1	intron
1:42290726_T>C	0	FOXJ3	NM_001198850.1	intron
1:42290750_T>C	0	FOXJ3	NM_001198850.1	intron
1:42290765_T>C	0	FOXJ3	NM_001198850.1	intron
1:42290806_T>C	0	FOXJ3	NM_001198850.1	intron
1:42290809_T>C	0	FOXJ3	NM_001198850.1	intron
1:42500037_A>G	0	CCDC30	NM_001355224.1	intron
1:42500043_A>G	0	CCDC30	NM_001355224.1	intron
1:42500058_A>G	0	CCDC30	NM_001355224.1	intron
1:42500083_A>G	0	CCDC30	NM_001355224.1	intron
1:42564256_A>G	0	CCDC30	NM_001080850.3	intron
1:42678016_T>C	0	none	none	upstream-gene
1:42678024_T>C	0	none	none	upstream-gene
1:42678049_A>G	0	none	none	upstream-gene
1:42678079_T>C	0	none	none	upstream-gene
1:42678084_A>G	0	none	none	upstream-gene
1:42678088_A>G	0	none	none	upstream-gene
1:42678094_A>G	0	none	none	upstream-gene
1:42678116_A>G	0	none	none	upstream-gene
1:42678117_A>G	0	none	none	upstream-gene
1:42680337_T>C	0	none	none	upstream-gene
1:42680351_T>C	0	none	none	upstream-gene
1:42680388_T>C	0	none	none	upstream-gene
1:43305681_A>G	0	TIE1	NM_001253357.1	intron
1:43317379_A>G	0	TIE1	NM_001253357.1	missense
1:43438340_A>G	0	SZT2	NM_015284.3	intron
1:43573063_A>G	0	PTPRF	NM_001329137.1	intron
1:43600471_A>G	0	PTPRF	NM_001329137.1	intron
1:43614420_A>G	0	PTPRF	NM_001329137.1	intron
1:43614556_A>G	0	PTPRF	NM_001329137.1	intron
1:43614561_A>G	0	PTPRF	NM_001329137.1	intron
1:43688528_A>G	0	KDM4A	NM_014663.2	intron
1:43697286_A>G	0	KDM4A	NM_014663.2	intron
1:43697328_A>G	0	KDM4A	NM_014663.2	intron
1:43765964_A>G	0	ST3GAL3	NM_001270459.1	intron
1:43765967_A>G	0	ST3GAL3	NM_001270459.1	intron
1:43765972_A>G	0	ST3GAL3	NM_001270459.1	intron
1:43765992_A>G	0	ST3GAL3	NM_001270459.1	intron
1:43765993_A>G	0	ST3GAL3	NM_001270459.1	intron
1:43765996_A>G	0	ST3GAL3	NM_001270459.1	intron
1:43766003_A>G	0	ST3GAL3	NM_001270459.1	intron
1:43766005_A>G	0	ST3GAL3	NM_001270459.1	intron
1:43766019_A>G	0	ST3GAL3	NM_001270459.1	intron
1:43766028_A>G	0	ST3GAL3	NM_001270459.1	intron
1:43766060_A>G	0	ST3GAL3	NM_001270459.1	intron
1:43766061_A>G	0	ST3GAL3	NM_001270459.1	intron
1:43766072_A>G	0	ST3GAL3	NM_001270459.1	intron
1:43766073_A>G	0	ST3GAL3	NM_001270459.1	intron
1:43766074_A>G	0	ST3GAL3	NM_001270459.1	intron
1:43766075_A>G	0	ST3GAL3	NM_001270459.1	intron
1:43850559_T>C	0	ST3GAL3	NM_001270459.1	intron
1:43850566_T>C	0	ST3GAL3	NM_001270459.1	intron
1:43850575_T>C	0	ST3GAL3	NM_001270459.1	intron
1:43850603_T>C	0	ST3GAL3	NM_001270459.1	intron
1:43850616_T>C	0	ST3GAL3	NM_001270459.1	intron
1:43924262_A>G	0	ST3GAL3	NM_001270459.1	intron
1:43960460_A>G	0	IPO13	NM_014652.3	intron
1:43986142_A>G	0	B4GALT2	NM_001005417.2	intron
1:43986145_A>G	0	B4GALT2	NM_001005417.2	intron
1:43986160_A>G	0	B4GALT2	NM_001005417.2	intron
1:43986167_A>G	0	B4GALT2	NM_001005417.2	intron
1:43986168_A>G	0	B4GALT2	NM_001005417.2	intron
1:43986169_A>G	0	B4GALT2	NM_001005417.2	intron
1:43986179_A>G	0	B4GALT2	NM_001005417.2	intron
1:43986180_A>G	0	B4GALT2	NM_001005417.2	intron
1:43986181_A>G	0	B4GALT2	NM_001005417.2	intron
1:43986185_A>G	0	B4GALT2	NM_001005417.2	intron
1:43987312_A>G	0	B4GALT2	NM_001005417.2	intron
1:43987315_A>G	0	B4GALT2	NM_001005417.2	intron
1:43987329_A>G	0	B4GALT2	NM_001005417.2	intron
1:43987335_A>G	0	B4GALT2	NM_001005417.2	intron
1:43987338_A>G	0	B4GALT2	NM_001005417.2	intron
1:43987344_A>G	0	B4GALT2	NM_001005417.2	intron
1:43987347_A>G	0	B4GALT2	NM_001005417.2	intron
1:43987349_A>G	0	B4GALT2	NM_001005417.2	intron
1:43987350_A>G	0	B4GALT2	NM_001005417.2	intron
1:43987356_A>G	0	B4GALT2	NM_001005417.2	intron
1:43987358_A>G	0	B4GALT2	NM_001005417.2	intron
1:43987361_A>G	0	B4GALT2	NM_001005417.2	intron
1:43987367_A>G	0	B4GALT2	NM_001005417.2	intron
1:43987370_A>G	0	B4GALT2	NM_001005417.2	intron
1:43987371_A>G	0	B4GALT2	NM_001005417.2	intron
1:43987382_A>G	0	B4GALT2	NM_001005417.2	intron
1:43987389_A>G	0	B4GALT2	NM_001005417.2	intron
1:43987400_A>G	0	B4GALT2	NM_001005417.2	intron
1:44022440_T>C	0	SLC6A9	NM_001024845.2	intron
1:44085502_A>G	0	KLF17	XM_011540700.1	intron
1:44217914_A>G	0	DMAP1	NM_001034023.1	intron
1:44291475_T>C	0	ERI3	NM_001301698.1	intron
1:44291476_T>C	0	ERI3	NM_001301698.1	intron
1:44291478_T>C	0	ERI3	NM_001301698.1	intron
1:44291491_T>C	0	ERI3	NM_001301698.1	intron
1:44291494_T>C	0	ERI3	NM_001301698.1	intron
1:44291503_T>C	0	ERI3	NM_001301698.1	intron
1:44291504_T>C	0	ERI3	NM_001301698.1	intron
1:44291506_T>C	0	ERI3	NM_001301698.1	intron
1:44291507_T>C	0	ERI3	NM_001301698.1	intron
1:44291510_T>C	0	ERI3	NM_001301698.1	intron
1:44291519_T>C	0	ERI3	NM_001301698.1	intron
1:44291520_T>C	0	ERI3	NM_001301698.1	intron
1:44291525_T>C	0	ERI3	NM_001301698.1	intron
1:44291544_T>C	0	ERI3	NM_001301698.1	intron
1:44292042_T>C	0	ERI3	NM_001301698.1	intron
1:44292051_T>C	0	ERI3	NM_001301698.1	intron
1:44292052_T>C	0	ERI3	NM_001301698.1	intron
1:44292058_T>C	0	ERI3	NM_001301698.1	intron
1:44292065_T>C	0	ERI3	NM_001301698.1	intron
1:44292077_T>C	0	ERI3	NM_001301698.1	intron
1:44292084_T>C	0	ERI3	NM_001301698.1	intron
1:44292086_T>C	0	ERI3	NM_001301698.1	intron
1:44292099_T>C	0	ERI3	NM_001301698.1	intron
1:44292113_T>C	0	ERI3	NM_001301698.1	intron
1:44292116_T>C	0	ERI3	NM_001301698.1	intron
1:44292121_T>C	0	ERI3	NM_001301698.1	intron
1:44292123_T>C	0	ERI3	NM_001301698.1	intron
1:44292132_T>C	0	ERI3	NM_001301698.1	intron
1:44292133_T>C	0	ERI3	NM_001301698.1	intron
1:44345182_T>C	0	ERI3	NM_001301698.1	intron
1:44550391_A>G	0	RNF220	NM_001319956.1	intron
1:44626321_A>G	0	RNF220	NM_001319956.1	missense
1:44636916_A>G	0	RNF220	NM_001319956.1	intron
1:44640376_A>G	0	RNF220	NM_001319956.1	intron
1:44650378_A>G	0	RNF220	NM_001319956.1	intron
1:44715549_A>G	0	ARMH1	NM_001145636.1	intron
1:44777004_A>G	0	RPS8	NM_001012.1	intron
1:44777014_A>G	0	RPS8	NM_001012.1	intron
1:44777609_A>G	0	RPS8	NM_001012.1	intron-near-splice
1:44778040_A>G	0	RPS8	NM_001012.1	missense
1:44778042_A>G	0	RPS8	NM_001012.1	missense
1:44778051_A>G	0	RPS8	NM_001012.1	missense
1:44778054_A>G	0	RPS8	NM_001012.1	missense
1:44833761_T>C	0	PTCH2	NM_001166292.1	intron
1:44833767_T>C	0	PTCH2	NM_001166292.1	intron
1:44833768_T>C	0	PTCH2	NM_001166292.1	intron
1:44839910_T>C	0	PTCH2	NM_001166292.1	intron
1:44859369_T>C	0	EIF2B3	NM_001261418.1	intron
1:45141835_T>C	0	ZSWIM5	NM_020883.1	intron
1:45141880_T>C	0	ZSWIM5	NM_020883.1	intron
1:45141883_T>C	0	ZSWIM5	NM_020883.1	intron
1:45300112_T>C	0	none	none	upstream-gene
1:45388285_T>C	0	TESK2	NM_001320800.1	intron
1:45397119_T>C	0	TESK2	NM_001320800.1	intron
1:45508804_A>G	0	MMACHC	NM_001330540.1	synonymous
1:45510334_A>G	0	MMACHC	NM_001330540.1	3-prime-UTR
1:45511051_T>C	0	PRDX1,MMACHC	NM_001202431.1	3-prime-UTR
1:45512584_A>G	0	PRDX1	NM_001202431.1	intron
1:45555995_A>G	0	AKR1A1	NM_001202413.1	intron
1:45556015_A>G	0	AKR1A1	NM_001202413.1	intron
1:45556016_A>G	0	AKR1A1	NM_001202413.1	intron
1:45608801_A>G	0	NASP	NM_001195193.1	intron
1:45611231_A>G	0	NASP	NM_001195193.1	intron
1:45654577_T>C	0	GPBP1L1	NM_021639.4	missense
1:45694782_T>C	0	IPP	NM_001145349.1	intron
1:45694783_T>C	0	IPP	NM_001145349.1	intron
1:45695473_T>C	0	IPP	NM_001145349.1	intron
1:45695975_T>C	0	IPP	NM_001145349.1	intron
1:45695978_T>C	0	IPP	NM_001145349.1	intron
1:45695979_T>C	0	IPP	NM_001145349.1	intron
1:45696428_T>C	0	IPP	NM_001145349.1	intron
1:45847437_A>G	0	MAST2	NM_001319245.1	intron
1:45847575_A>G	0	MAST2	NM_001319245.1	intron
1:45847603_A>G	0	MAST2	NM_001319245.1	intron
1:45847609_A>G	0	MAST2	NM_001319245.1	intron
1:46049294_T>C	0	PIK3R3,LOC110117498-PIK3R3	NM_001114172.1	intron
1:46049315_T>C	0	PIK3R3,LOC110117498-PIK3R3	NM_001114172.1	intron
1:46080375_T>C	0	PIK3R3,LOC110117498-PIK3R3	NM_001114172.1	intron
1:46123130_T>C	0	PIK3R3,LOC110117498-PIK3R3	NM_001114172.1	intron
1:46226287_A>G	0	none	none	intergenic
1:46226466_A>G	0	none	none	intergenic
1:46281590_A>G	0	LRRC41	NM_006369.4	intron
1:46317441_T>C	0	none	none	downstream-gene
1:46364019_A>G	0	NSUN4	NM_001256127.1	3-prime-UTR
1:46409292_A>G	0	FAAH	NM_001441.2	intron
1:46458914_A>G	0	none	none	intergenic
1:46586152_T>C	0	MKNK1	NM_001135553.2	intron
1:46586336_T>C	0	MKNK1	NM_001135553.2	intron
1:46587116_T>C	0	MKNK1	NM_001135553.2	intron
1:46591678_T>C	0	MKNK1	NM_001135553.2	intron
1:46591682_T>C	0	MKNK1	NM_001135553.2	intron
1:46598831_T>C	0	MKNK1	NM_001135553.2	intron
1:46681686_T>C	0	EFCAB14,EFCAB14-AS1	NM_014774.2	intron
1:46683002_T>C	0	EFCAB14,EFCAB14-AS1	NM_014774.2	intron
1:46683004_T>C	0	EFCAB14,EFCAB14-AS1	NM_014774.2	intron
1:46686872_T>C	0	EFCAB14,EFCAB14-AS1	NM_014774.2	splice-acceptor
1:46941121_T>C	0	CYP4A11	NM_000778.3	intron
1:47373511_A>G	0	CMPK1	NM_001136140.1	intron
1:47381736_A>G	0	LINC01389	NR_126355.1	intron
1:48379640_T>C	0	SPATA6	NM_001286238.1	intron
1:48379657_T>C	0	SPATA6	NM_001286238.1	intron
1:48379658_T>C	0	SPATA6	NM_001286238.1	intron
1:48379665_T>C	0	SPATA6	NM_001286238.1	intron
1:48379804_T>C	0	SPATA6	NM_001286238.1	intron
1:48379815_T>C	0	SPATA6	NM_001286238.1	intron
1:48379881_T>C	0	SPATA6	NM_001286238.1	intron
1:48379891_T>C	0	SPATA6	NM_001286238.1	intron
1:48379909_T>C	0	SPATA6	NM_001286238.1	intron
1:48379926_T>C	0	SPATA6	NM_001286238.1	intron
1:48385001_T>C	0	SPATA6	NM_001286238.1	intron
1:48385004_T>C	0	SPATA6	NM_001286238.1	intron
1:48385011_T>C	0	SPATA6	NM_001286238.1	intron
1:48385016_T>C	0	SPATA6	NM_001286238.1	intron
1:48385019_T>C	0	SPATA6	NM_001286238.1	intron
1:48385028_T>C	0	SPATA6	NM_001286238.1	intron
1:48385035_T>C	0	SPATA6	NM_001286238.1	intron
1:48385038_T>C	0	SPATA6	NM_001286238.1	intron
1:48571918_T>C	0	AGBL4	NM_001323573.1	intron
1:48633771_T>C	0	AGBL4	NM_001323573.1	intron
1:48633772_T>C	0	AGBL4	NM_001323573.1	intron
1:48813418_T>C	0	AGBL4	NM_001323573.1	intron
1:48813477_T>C	0	AGBL4	NM_001323573.1	intron
1:48814210_T>C	0	AGBL4	NM_001323573.1	intron
1:49277804_T>C	0	AGBL4	NM_001323573.1	intron
1:49277819_T>C	0	AGBL4	NM_001323573.1	intron
1:49277826_T>C	0	AGBL4	NM_001323573.1	intron
1:49277827_T>C	0	AGBL4	NM_001323573.1	intron
1:49277828_T>C	0	AGBL4	NM_001323573.1	intron
1:49277833_T>C	0	AGBL4	NM_001323573.1	intron
1:49277838_T>C	0	AGBL4	NM_001323573.1	intron
1:49277840_T>C	0	AGBL4	NM_001323573.1	intron
1:49277845_T>C	0	AGBL4	NM_001323573.1	intron
1:49277847_T>C	0	AGBL4	NM_001323573.1	intron
1:49277852_T>C	0	AGBL4	NM_001323573.1	intron
1:49277879_T>C	0	AGBL4	NM_001323573.1	intron
1:49277895_T>C	0	AGBL4	NM_001323573.1	intron
1:49277896_T>C	0	AGBL4	NM_001323573.1	intron
1:49277901_T>C	0	AGBL4	NM_001323573.1	intron
1:49277914_T>C	0	AGBL4	NM_001323573.1	intron
1:49277915_T>C	0	AGBL4	NM_001323573.1	intron
1:49277916_T>C	0	AGBL4	NM_001323573.1	intron
1:49279484_T>C	0	AGBL4	NM_001323573.1	intron
1:49279498_T>C	0	AGBL4	NM_001323573.1	intron
1:49279502_T>C	0	AGBL4	NM_001323573.1	intron
1:49396235_T>C	0	AGBL4,AGBL4-IT1	NM_001323573.1	intron
1:49426017_T>C	0	AGBL4,AGBL4-IT1	NM_001323573.1	intron
1:49426018_T>C	0	AGBL4,AGBL4-IT1	NM_001323573.1	intron
1:49439436_T>C	0	AGBL4,AGBL4-IT1	NM_001323573.1	intron
1:49439438_T>C	0	AGBL4,AGBL4-IT1	NM_001323573.1	intron
1:49439442_T>C	0	AGBL4,AGBL4-IT1	NM_001323573.1	intron
1:49626941_T>C	0	AGBL4	NM_001323573.1	intron
1:49626950_T>C	0	AGBL4	NM_001323573.1	intron
1:49626955_T>C	0	AGBL4	NM_001323573.1	intron
1:49626966_T>C	0	AGBL4	NM_001323573.1	intron
1:49626967_T>C	0	AGBL4	NM_001323573.1	intron
1:49626977_T>C	0	AGBL4	NM_001323573.1	intron
1:49626980_T>C	0	AGBL4	NM_001323573.1	intron
1:49626985_T>C	0	AGBL4	NM_001323573.1	intron
1:49626988_T>C	0	AGBL4	NM_001323573.1	intron
1:49626997_T>C	0	AGBL4	NM_001323573.1	intron
1:49627000_T>C	0	AGBL4	NM_001323573.1	intron
1:49627006_T>C	0	AGBL4	NM_001323573.1	intron
1:49627204_T>C	0	AGBL4	NM_001323573.1	intron
1:49627224_T>C	0	AGBL4	NM_001323573.1	intron
1:49627237_T>C	0	AGBL4	NM_001323573.1	intron
1:49627240_T>C	0	AGBL4	NM_001323573.1	intron
1:49627243_T>C	0	AGBL4	NM_001323573.1	intron
1:49627245_T>C	0	AGBL4	NM_001323573.1	intron
1:49627248_T>C	0	AGBL4	NM_001323573.1	intron
1:49627258_T>C	0	AGBL4	NM_001323573.1	intron
1:49627265_T>C	0	AGBL4	NM_001323573.1	intron
1:49627266_T>C	0	AGBL4	NM_001323573.1	intron
1:49627267_T>C	0	AGBL4	NM_001323573.1	intron
1:49627272_T>C	0	AGBL4	NM_001323573.1	intron
1:49627275_T>C	0	AGBL4	NM_001323573.1	intron
1:49639429_T>C	0	AGBL4	NM_001323573.1	intron
1:49639436_T>C	0	AGBL4	NM_001323573.1	intron
1:49639446_T>C	0	AGBL4	NM_001323573.1	intron
1:49842305_A>G	0	AGBL4	NM_001323573.1	intron
1:49842311_A>G	0	AGBL4	NM_001323573.1	intron
1:49842315_A>G	0	AGBL4	NM_001323573.1	intron
1:50156780_A>G	0	ELAVL4	NM_001144774.2	intron
1:50405437_A>G	0	none	none	intergenic
1:50405458_A>G	0	none	none	intergenic
1:50405464_A>G	0	none	none	intergenic
1:50405468_A>G	0	none	none	intergenic
1:50525859_T>C	0	FAF1	NM_007051.2	intron
1:50525865_T>C	0	FAF1	NM_007051.2	intron
1:50525867_T>C	0	FAF1	NM_007051.2	intron
1:50525869_T>C	0	FAF1	NM_007051.2	intron
1:50525870_T>C	0	FAF1	NM_007051.2	intron
1:50525876_T>C	0	FAF1	NM_007051.2	intron
1:50525883_T>C	0	FAF1	NM_007051.2	intron
1:50525890_T>C	0	FAF1	NM_007051.2	intron
1:50525891_T>C	0	FAF1	NM_007051.2	intron
1:50525905_T>C	0	FAF1	NM_007051.2	intron
1:50525918_T>C	0	FAF1	NM_007051.2	intron
1:50525927_T>C	0	FAF1	NM_007051.2	intron
1:50525940_T>C	0	FAF1	NM_007051.2	intron
1:50532353_T>C	0	FAF1	NM_007051.2	intron
1:50532386_T>C	0	FAF1	NM_007051.2	intron
1:50532389_T>C	0	FAF1	NM_007051.2	intron
1:50750979_T>C	0	FAF1	NM_007051.2	intron
1:50751027_T>C	0	FAF1	NM_007051.2	intron
1:50751032_T>C	0	FAF1	NM_007051.2	intron
1:50751037_T>C	0	FAF1	NM_007051.2	intron
1:50775971_T>C	0	FAF1	NM_007051.2	intron
1:50775985_T>C	0	FAF1	NM_007051.2	intron
1:50776000_T>C	0	FAF1	NM_007051.2	intron
1:50776023_T>C	0	FAF1	NM_007051.2	intron
1:50776047_T>C	0	FAF1	NM_007051.2	intron
1:50776072_T>C	0	FAF1	NM_007051.2	intron
1:50776074_T>C	0	FAF1	NM_007051.2	intron
1:50776075_T>C	0	FAF1	NM_007051.2	intron
1:50776297_T>C	0	FAF1	NM_007051.2	intron
1:50776337_T>C	0	FAF1	NM_007051.2	intron
1:50776346_T>C	0	FAF1	NM_007051.2	intron
1:50776347_T>C	0	FAF1	NM_007051.2	intron
1:50776349_T>C	0	FAF1	NM_007051.2	intron
1:50776353_T>C	0	FAF1	NM_007051.2	intron
1:50776355_T>C	0	FAF1	NM_007051.2	intron
1:50776361_T>C	0	FAF1	NM_007051.2	intron
1:50776362_T>C	0	FAF1	NM_007051.2	intron
1:50776363_T>C	0	FAF1	NM_007051.2	intron
1:50776366_T>C	0	FAF1	NM_007051.2	intron
1:50776367_T>C	0	FAF1	NM_007051.2	intron
1:50776368_T>C	0	FAF1	NM_007051.2	intron
1:50776370_T>C	0	FAF1	NM_007051.2	intron
1:50776373_T>C	0	FAF1	NM_007051.2	intron
1:50776377_T>C	0	FAF1	NM_007051.2	intron
1:50776378_T>C	0	FAF1	NM_007051.2	intron
1:50776383_T>C	0	FAF1	NM_007051.2	intron
1:50776384_T>C	0	FAF1	NM_007051.2	intron
1:50776385_T>C	0	FAF1	NM_007051.2	intron
1:50776390_T>C	0	FAF1	NM_007051.2	intron
1:50776391_T>C	0	FAF1	NM_007051.2	intron
1:50776403_T>C	0	FAF1	NM_007051.2	intron
1:50776419_T>C	0	FAF1	NM_007051.2	intron
1:50776424_T>C	0	FAF1	NM_007051.2	intron
1:50776425_T>C	0	FAF1	NM_007051.2	intron
1:50776433_T>C	0	FAF1	NM_007051.2	intron
1:50776434_T>C	0	FAF1	NM_007051.2	intron
1:50776436_T>C	0	FAF1	NM_007051.2	intron
1:50776438_T>C	0	FAF1	NM_007051.2	intron
1:50873944_T>C	0	FAF1	NM_007051.2	intron
1:50942439_T>C	0	FAF1	NM_007051.2	intron
1:50993062_A>G	0	none	none	intergenic
1:51278283_T>C	0	none	none	downstream-gene
1:51369967_T>C	0	EPS15	NM_001159969.1	intron
1:51471261_T>C	0	EPS15	NM_001981.2	intron
1:51471293_T>C	0	EPS15	NM_001981.2	intron
1:51471300_T>C	0	EPS15	NM_001981.2	intron
1:51664966_A>G	0	OSBPL9	NM_001350208.1	intron
1:51665007_A>G	0	OSBPL9	NM_001350208.1	intron
1:51666590_A>G	0	OSBPL9	NM_001350208.1	intron
1:51666599_A>G	0	OSBPL9	NM_001350208.1	intron
1:51666606_A>G	0	OSBPL9	NM_001350208.1	intron
1:51666609_A>G	0	OSBPL9	NM_001350208.1	intron
1:51666612_A>G	0	OSBPL9	NM_001350208.1	intron
1:51666617_A>G	0	OSBPL9	NM_001350208.1	intron
1:51666630_A>G	0	OSBPL9	NM_001350208.1	intron
1:51666631_A>G	0	OSBPL9	NM_001350208.1	intron
1:51666653_A>G	0	OSBPL9	NM_001350208.1	intron
1:51722225_A>G	0	OSBPL9	NM_001350208.1	intron
1:51722226_A>G	0	OSBPL9	NM_001350208.1	intron
1:51722229_A>G	0	OSBPL9	NM_001350208.1	intron
1:51726866_A>G	0	OSBPL9	NM_001350208.1	intron
1:51755189_A>G	0	OSBPL9	NM_001330580.1	intron
1:51755195_A>G	0	OSBPL9	NM_001330580.1	intron
1:51755196_A>G	0	OSBPL9	NM_001330580.1	intron
1:51755198_A>G	0	OSBPL9	NM_001330580.1	intron
1:51755201_A>G	0	OSBPL9	NM_001330580.1	intron
1:51755204_A>G	0	OSBPL9	NM_001330580.1	intron
1:51755205_A>G	0	OSBPL9	NM_001330580.1	intron
1:51755206_A>G	0	OSBPL9	NM_001330580.1	intron
1:51776293_A>G	0	OSBPL9	NM_001330580.1	intron
1:51784027_T>C	0	OSBPL9	NM_001330580.1	splice-donor
1:51795682_T>C	0	NRDC	NM_001101662.1	intron
1:51798789_T>C	0	NRDC	NM_001101662.1	intron
1:51798793_T>C	0	NRDC	NM_001101662.1	intron
1:51798796_T>C	0	NRDC	NM_001101662.1	intron
1:51798812_T>C	0	NRDC	NM_001101662.1	intron
1:51798815_T>C	0	NRDC	NM_001101662.1	intron
1:51798821_T>C	0	NRDC	NM_001101662.1	intron
1:51798845_T>C	0	NRDC	NM_001101662.1	intron
1:52049845_T>C	0	TXNDC12	NM_015913.3	intron
1:52049846_T>C	0	TXNDC12	NM_015913.3	intron
1:52085436_A>G	0	BTF3L4	NM_001136497.2	intron
1:52160372_T>C	0	ZFYVE9	NM_004799.3	intron
1:52160445_T>C	0	ZFYVE9	NM_004799.3	intron
1:52162165_T>C	0	ZFYVE9	NM_004799.3	intron
1:52335851_A>G	0	ZFYVE9	NM_004799.3	intron
1:52355672_A>G	0	CC2D1B	NM_001330585.1	intron-near-splice
1:52355673_A>G	0	CC2D1B	NM_001330585.1	intron-near-splice
1:52355678_A>G	0	CC2D1B	NM_001330585.1	intron
1:52355679_A>G	0	CC2D1B	NM_001330585.1	intron
1:52355680_A>G	0	CC2D1B	NM_001330585.1	intron
1:52364819_T>C	0	CC2D1B	NM_001330585.1	intron
1:52369329_A>G	0	none	none	upstream-gene
1:52471319_T>C	0	ZCCHC11	NM_001009881.2	intron
1:52512189_T>C	0	ZCCHC11	NM_001009881.2	intron
1:52512253_T>C	0	ZCCHC11	NM_001009881.2	intron
1:52512262_T>C	0	ZCCHC11	NM_001009881.2	intron
1:52512267_T>C	0	ZCCHC11	NM_001009881.2	intron
1:52512280_T>C	0	ZCCHC11	NM_001009881.2	intron
1:52512285_T>C	0	ZCCHC11	NM_001009881.2	intron
1:52512286_T>C	0	ZCCHC11	NM_001009881.2	intron
1:52512287_T>C	0	ZCCHC11	NM_001009881.2	intron
1:52513993_T>C	0	ZCCHC11	NM_001009881.2	intron
1:52513997_T>C	0	ZCCHC11	NM_001009881.2	intron
1:52513998_T>C	0	ZCCHC11	NM_001009881.2	intron
1:52514002_T>C	0	ZCCHC11	NM_001009881.2	intron
1:52514003_T>C	0	ZCCHC11	NM_001009881.2	intron
1:52514055_T>C	0	ZCCHC11	NM_001009881.2	intron
1:52514060_T>C	0	ZCCHC11	NM_001009881.2	intron
1:52772282_T>C	0	ZYG11B	NM_024646.2	intron
1:52772286_T>C	0	ZYG11B	NM_024646.2	intron
1:52772296_T>C	0	ZYG11B	NM_024646.2	intron
1:52772315_T>C	0	ZYG11B	NM_024646.2	intron
1:52827139_A>G	0	ZYG11B	NM_024646.2	3-prime-UTR
1:52827320_A>G	0	ZYG11B	NM_024646.2	3-prime-UTR
1:52900384_T>C	0	ECHDC2	NM_001198961.1	intron
1:52901933_T>C	0	ECHDC2	NM_001198961.1	intron
1:52919935_T>C	0	ECHDC2	NM_001198961.1	intron
1:52919943_T>C	0	ECHDC2	NM_001198961.1	intron
1:52919944_T>C	0	ECHDC2	NM_001198961.1	intron
[truncated: 105,054 more rows]
