# Supplementary material for: SCReadCounts: estimation of cell-level SNVs expression from scRNA-seq data
Source: BMC Genomics. 2021 Sep 22;22:689. doi: 10.1186/s12864-021-07974-8 (PMC8459565; doi:10.1186/s12864-021-07974-8)
Supplement: Supplementary file 11 — Additional file 11: Supplementary Table 5. REDI output. 72 positions found by SCReadCounts to be edited in at least 2 cells in one or more of the 7 neuroblastoma samples. [file 12864_2021_7974_MOESM11_ESM.txt]

SNV	Gene	n_samples	sample	n_cells (per sample)	functionGVS
1:42290765_T>C	FOXJ3	1	SRR10156295	6	intron
1:42290809_T>C	FOXJ3	1	SRR10156295	7	intron
1:44778040_A>G	RPS8	1	SRR10156295	25	missense
1:44778051_A>G	RPS8	1	SRR10156295	7	missense
1:92273756_T>C	GLMN	1	SRR10156295	4	intron
1:109388222_T>C	SORT1	1	SRR10156295	6	intron
1:155727344_A>G	DAP3	1	SRR10156295	6	intron
1:241248811_T>C	RGS7	1	SRR10156295	5	intron
1:241250645_T>C	RGS7	1	SRR10156295	4	intron
2:55215095_T>C	CLHC1	2	SRR10156295, SRR10156299	10, 7	intron
2:55215136_T>C	CLHC1	3	SRR10156295, SRR10156296, SRR10156299	8, 4, 7	intron
2:55215953_T>C	CLHC1	1	SRR10156295	4	intron
2:55215954_T>C	CLHC1	1	SRR10156295	4	intron
2:55215975_T>C	CLHC1	1	SRR10156295	4	intron
2:79968472_A>G	CTNNA2	1	SRR10156295	6	intron
2:79968493_A>G	CTNNA2	1	SRR10156295	4	intron
2:79968499_A>G	CTNNA2	1	SRR10156295	9	intron
2:167688959_A>G	B3GALT1	2	SRR10156295, SRR10156300	7, 4	intron
2:167688960_A>G	B3GALT1	3	SRR10156295, SRR10156297, SRR10156299	9, 5, 5	intron
3:49782796_T>C	IP6K1	1	SRR10156295	4	intron
3:133857298_T>C	RAB6B	1	SRR10156295	6	intron
3:133857324_T>C	RAB6B	1	SRR10156295	4	intron
4:25679035_A>G	none	2	SRR10156295, SRR10156302	8, 4	downstream-gene
4:25679047_A>G	none	2	SRR10156295, SRR10156302	16, 7	downstream-gene
4:39772282_A>G	UBE2K	1	SRR10156295	6	intron
5:74860710_T>C	FAM169A	1	SRR10156295	4	intron
5:74860716_T>C	FAM169A	1	SRR10156295	4	intron
5:134910161_A>G	PCBD2	3	SRR10156295, SRR10156297, SRR10156299	6, 4, 6	intron
5:147770339_T>C	JAKMIP2	1	SRR10156295	6	intron
5:147770340_T>C	JAKMIP2	1	SRR10156295	5	intron
7:67290907_T>C	none	5	SRR10156295, SRR10156296, SRR10156297, SRR10156299, SRR10156300	16, 7, 4, 10, 4	intergenic
7:91988121_A>G	AKAP9	1	SRR10156295	4	intron
7:91988151_A>G	AKAP9	1	SRR10156295	6	intron
7:112453645_A>G	IFRD1	1	SRR10156295	9	intron
7:158800972_T>C	ESYT2	4	SRR10156295, SRR10156296, SRR10156297, SRR10156299	18, 13, 20, 19	intron
10:12461775_A>G	CAMK1D	1	SRR10156295	4	intron
10:72526815_T>C	MICU1	1	SRR10156295	7	intron
11:6610775_A>G	ILK	1	SRR10156295	9	3-prime-UTR
12:86211265_T>C	MGAT4C	3	SRR10156295, SRR10156299, SRR10156300	10, 5, 6	intron
12:120461674_A>G	SRSF9,GATC	2	SRR10156295, SRR10156297	18, 5	3-prime-UTR
13:50050651_T>C	DLEU2	1	SRR10156295	5	intron
13:50050656_T>C	DLEU2	1	SRR10156295	5	intron
14:89252344_T>C	FOXN3	3	SRR10156295, SRR10156297, SRR10156299	4, 9, 5	intron
14:100846310_A>G	MEG3	6	SRR10156295, SRR10156297, SRR10156299, SRR10156300, SRR10156302, SRR10156303	120, 21, 37, 33, 20, 13	intron
15:40693876_T>C	RAD51-AS1	6	SRR10156295, SRR10156296, SRR10156297, SRR10156299, SRR10156300, SRR10156302	22, 22, 14, 37, 7, 6	non-coding-exon
15:40693877_T>C	RAD51-AS1	4	SRR10156295, SRR10156296, SRR10156297, SRR10156299	16, 10, 4, 14	non-coding-exon
16:682638_T>C	STUB1,JMJD8	5	SRR10156295, SRR10156296, SRR10156297, SRR10156299, SRR10156300	6, 7, 6, 5, 6	3-prime-UTR
16:31090913_T>C	VKORC1	2	SRR10156295, SRR10156296	4, 7	3-prime-UTR
16:31090915_T>C	VKORC1	2	SRR10156295, SRR10156296	4, 8	3-prime-UTR
17:8368984_T>C	KRBA2	2	SRR10156295, SRR10156299	5, 5	3-prime-UTR
20:19810070_A>G	RIN2	1	SRR10156295	4	intron
20:37519233_T>C	BLCAP	3	SRR10156295, SRR10156296, SRR10156299	13, 8, 5	5-prime-UTR
1:12031801_A>G	MIIP	1	SRR10156296	4	missense
3:45681076_A>G	LIMD1,LIMD1-AS1	1	SRR10156296	5	3-prime-UTR
5:42800372_T>C	SELENOP,CCDC152	1	SRR10156296	9	3-prime-UTR
5:42800390_T>C	SELENOP,CCDC152	1	SRR10156296	8	3-prime-UTR
8:55889995_A>G	LYN	1	SRR10156296	4	intron
17:15230001_T>C	PMP22	1	SRR10156296	30	3-prime-UTR
17:30959867_A>G	none	1	SRR10156296	4	downstream-gene
19:10304927_T>C	ZGLP1	1	SRR10156296	5	3-prime-UTR
19:18177741_A>G	IFI30	4	SRR10156296, SRR10156297, SRR10156299, SRR10156303	76, 17, 12, 9	missense
20:45898816_T>C	PLTP,CTSA	1	SRR10156296	6	3-prime-UTR
3:71476513_T>C	FOXP1	1	SRR10156297	4	intron
15:25437321_T>C	UBE3A	2	SRR10156297, SRR10156299	4, 5	intron
16:75394931_T>C	CFDP1	2	SRR10156297, SRR10156299	4, 10	intron
18:57696410_A>G	ATP8B1	1	SRR10156297	4	intron
3:111935339_A>G	PHLDB2	1	SRR10156299	6	intron
3:111935340_A>G	PHLDB2	1	SRR10156299	5	intron
11:65440219_A>G	NEAT1	1	SRR10156299	6	non-coding-exon
15:25437307_T>C	UBE3A	1	SRR10156299	5	intron
15:25437369_T>C	UBE3A	1	SRR10156299	4	intron
17:42998440_T>C	RPL27	1	SRR10156299	6	5-prime-UTR
