# Supplementary material for: SCReadCounts: estimation of cell-level SNVs expression from scRNA-seq data
Source: BMC Genomics. 2021 Sep 22;22:689. doi: 10.1186/s12864-021-07974-8 (PMC8459565; doi:10.1186/s12864-021-07974-8)
Supplement: Supplementary file 13 — Additional file 13: Supplementary Table 7. KRAS input in Discovery mode. Genomic positions used as a discovery mode input for scReadCounts. [file 12864_2021_7974_MOESM13_ESM.txt]

12	25209792	T	A
12	25209792	T	G
12	25209792	T	C
12	25209793	A	T
12	25209793	A	G
12	25209793	A	C
12	25209794	T	A
12	25209794	T	G
12	25209794	T	C
12	25209795	T	A
12	25209795	T	G
12	25209795	T	C
12	25209796	T	A
12	25209796	T	G
12	25209796	T	C
12	25209797	A	T
12	25209797	A	G
12	25209797	A	C
12	25209798	C	A
12	25209798	C	T
12	25209798	C	G
12	25209799	A	T
12	25209799	A	G
12	25209799	A	C
12	25209800	T	A
12	25209800	T	G
12	25209800	T	C
12	25209801	A	T
12	25209801	A	G
12	25209801	A	C
12	25209802	A	T
12	25209802	A	G
12	25209802	A	C
12	25209803	T	A
12	25209803	T	G
12	25209803	T	C
12	25209804	T	A
12	25209804	T	G
12	25209804	T	C
12	25209805	A	T
12	25209805	A	G
12	25209805	A	C
12	25209806	C	A
12	25209806	C	T
12	25209806	C	G
12	25209807	A	T
12	25209807	A	G
12	25209807	A	C
12	25209808	C	A
12	25209808	C	T
12	25209808	C	G
12	25209809	A	T
12	25209809	A	G
12	25209809	A	C
12	25209810	C	A
12	25209810	C	T
12	25209810	C	G
12	25209811	T	A
12	25209811	T	G
12	25209811	T	C
12	25209812	T	A
12	25209812	T	G
12	25209812	T	C
12	25209813	T	A
12	25209813	T	G
12	25209813	T	C
12	25209814	G	A
12	25209814	G	T
12	25209814	G	C
12	25209815	T	A
12	25209815	T	G
12	25209815	T	C
12	25209816	C	A
12	25209816	C	T
12	25209816	C	G
12	25209817	T	A
12	25209817	T	G
12	25209817	T	C
12	25209818	T	A
12	25209818	T	G
12	25209818	T	C
12	25209819	T	A
12	25209819	T	G
12	25209819	T	C
12	25209820	G	A
12	25209820	G	T
12	25209820	G	C
12	25209821	A	T
12	25209821	A	G
12	25209821	A	C
12	25209822	C	A
12	25209822	C	T
12	25209822	C	G
12	25209823	T	A
12	25209823	T	G
12	25209823	T	C
12	25209824	T	A
12	25209824	T	G
12	25209824	T	C
12	25209825	C	A
12	25209825	C	T
12	25209825	C	G
12	25209826	T	A
12	25209826	T	G
12	25209826	T	C
12	25209827	T	A
12	25209827	T	G
12	25209827	T	C
12	25209828	T	A
12	25209828	T	G
12	25209828	T	C
12	25209829	T	A
12	25209829	T	G
12	25209829	T	C
12	25209830	T	A
12	25209830	T	G
12	25209830	T	C
12	25209831	C	A
12	25209831	C	T
12	25209831	C	G
12	25209832	T	A
12	25209832	T	G
12	25209832	T	C
12	25209833	T	A
12	25209833	T	G
12	25209833	T	C
12	25209834	C	A
12	25209834	C	T
12	25209834	C	G
12	25209835	T	A
12	25209835	T	G
12	25209835	T	C
12	25209836	T	A
12	25209836	T	G
12	25209836	T	C
12	25209837	T	A
12	25209837	T	G
12	25209837	T	C
12	25209838	T	A
12	25209838	T	G
12	25209838	T	C
12	25209839	T	A
12	25209839	T	G
12	25209839	T	C
12	25209840	A	T
12	25209840	A	G
12	25209840	A	C
12	25209841	C	A
12	25209841	C	T
12	25209841	C	G
12	25209842	C	A
12	25209842	C	T
12	25209842	C	G
12	25209843	A	T
12	25209843	A	G
12	25209843	A	C
12	25209844	T	A
12	25209844	T	G
12	25209844	T	C
12	25209845	C	A
12	25209845	C	T
12	25209845	C	G
12	25209846	T	A
12	25209846	T	G
12	25209846	T	C
12	25209847	T	A
12	25209847	T	G
12	25209847	T	C
12	25209848	T	A
12	25209848	T	G
12	25209848	T	C
12	25209849	G	A
12	25209849	G	T
12	25209849	G	C
12	25209850	C	A
12	25209850	C	T
12	25209850	C	G
12	25209851	T	A
12	25209851	T	G
12	25209851	T	C
12	25209852	C	A
12	25209852	C	T
12	25209852	C	G
12	25209853	A	T
12	25209853	A	G
12	25209853	A	C
12	25209854	T	A
12	25209854	T	G
12	25209854	T	C
12	25209855	C	A
12	25209855	C	T
12	25209855	C	G
12	25209856	T	A
12	25209856	T	G
12	25209856	T	C
12	25209857	T	A
12	25209857	T	G
12	25209857	T	C
12	25209858	T	A
12	25209858	T	G
12	25209858	T	C
12	25209859	T	A
12	25209859	T	G
12	25209859	T	C
12	25209860	C	A
12	25209860	C	T
12	25209860	C	G
12	25209861	T	A
12	25209861	T	G
12	25209861	T	C
12	25209862	T	A
12	25209862	T	G
12	25209862	T	C
12	25209863	T	A
12	25209863	T	G
12	25209863	T	C
12	25209864	A	T
12	25209864	A	G
12	25209864	A	C
12	25209865	T	A
12	25209865	T	G
12	25209865	T	C
12	25209866	G	A
12	25209866	G	T
12	25209866	G	C
12	25209867	T	A
12	25209867	T	G
12	25209867	T	C
12	25209868	T	A
12	25209868	T	G
12	25209868	T	C
12	25209869	T	A
12	25209869	T	G
12	25209869	T	C
12	25209870	T	A
12	25209870	T	G
12	25209870	T	C
12	25209871	C	A
12	25209871	C	T
12	25209871	C	G
12	25209872	G	A
12	25209872	G	T
12	25209872	G	C
12	25209873	A	T
12	25209873	A	G
12	25209873	A	C
12	25209874	A	T
12	25209874	A	G
12	25209874	A	C
12	25209875	T	A
12	25209875	T	G
12	25209875	T	C
12	25209876	T	A
12	25209876	T	G
12	25209876	T	C
12	25209877	T	A
12	25209877	T	G
12	25209877	T	C
12	25209878	C	A
12	25209878	C	T
12	25209878	C	G
12	25209879	T	A
12	25209879	T	G
12	25209879	T	C
12	25209880	C	A
12	25209880	C	T
12	25209880	C	G
12	25209881	G	A
12	25209881	G	T
12	25209881	G	C
12	25209882	A	T
12	25209882	A	G
12	25209882	A	C
12	25209883	A	T
12	25209883	A	G
12	25209883	A	C
12	25209884	C	A
12	25209884	C	T
12	25209884	C	G
12	25209885	T	A
12	25209885	T	G
12	25209885	T	C
12	25209886	A	T
12	25209886	A	G
12	25209886	A	C
12	25209887	A	T
12	25209887	A	G
12	25209887	A	C
12	25209888	T	A
12	25209888	T	G
12	25209888	T	C
12	25209889	G	A
12	25209889	G	T
12	25209889	G	C
12	25209890	T	A
12	25209890	T	G
12	25209890	T	C
12	25209891	A	T
12	25209891	A	G
12	25209891	A	C
12	25209892	T	A
12	25209892	T	G
12	25209892	T	C
12	25209893	A	T
12	25209893	A	G
12	25209893	A	C
12	25209894	G	A
12	25209894	G	T
12	25209894	G	C
12	25209895	A	T
12	25209895	A	G
12	25209895	A	C
12	25209896	A	T
12	25209896	A	G
12	25209896	A	C
12	25209897	G	A
12	25209897	G	T
12	25209897	G	C
12	25209898	G	A
12	25209898	G	T
12	25209898	G	C
12	25209899	C	A
12	25209899	C	T
12	25209899	C	G
12	25209900	A	T
12	25209900	A	G
12	25209900	A	C
12	25209901	T	A
12	25209901	T	G
12	25209901	T	C
12	25209902	C	A
12	25209902	C	T
12	25209902	C	G
12	25209903	A	T
12	25209903	A	G
12	25209903	A	C
12	25209904	T	A
12	25209904	T	G
12	25209904	T	C
12	25209905	C	A
12	25209905	C	T
12	25209905	C	G
12	25209906	A	T
12	25209906	A	G
12	25209906	A	C
12	25209907	A	T
12	25209907	A	G
12	25209907	A	C
12	25209908	C	A
12	25209908	C	T
12	25209908	C	G
12	25209909	A	T
12	25209909	A	G
12	25209909	A	C
12	25209910	C	A
12	25209910	C	T
12	25209910	C	G
12	25209911	C	A
12	25209911	C	T
12	25209911	C	G
12	25209912	C	A
12	25209912	C	T
12	25209912	C	G
12	25209913	T	A
12	25209913	T	G
12	25209913	T	C
12	25209914	G	A
12	25209914	G	T
12	25209914	G	C
12	25215438	A	T
12	25215438	A	G
12	25215438	A	C
12	25215439	G	A
12	25215439	G	T
12	25215439	G	C
12	25215440	A	T
12	25215440	A	G
12	25215440	A	C
12	25215441	T	A
12	25215441	T	G
12	25215441	T	C
12	25215442	T	A
12	25215442	T	G
12	25215442	T	C
12	25215443	A	T
12	25215443	A	G
12	25215443	A	C
12	25215444	C	A
12	25215444	C	T
12	25215444	C	G
12	25215445	A	T
12	25215445	A	G
12	25215445	A	C
12	25215446	T	A
12	25215446	T	G
12	25215446	T	C
12	25215447	T	A
12	25215447	T	G
12	25215447	T	C
12	25215448	A	T
12	25215448	A	G
12	25215448	A	C
12	25215449	T	A
12	25215449	T	G
12	25215449	T	C
12	25215450	A	T
12	25215450	A	G
12	25215450	A	C
12	25215451	A	T
12	25215451	A	G
12	25215451	A	C
12	25215452	T	A
12	25215452	T	G
12	25215452	T	C
12	25215453	G	A
12	25215453	G	T
12	25215453	G	C
12	25215454	C	A
12	25215454	C	T
12	25215454	C	G
12	25215455	A	T
12	25215455	A	G
12	25215455	A	C
12	25215456	T	A
12	25215456	T	G
12	25215456	T	C
12	25215457	T	A
12	25215457	T	G
12	25215457	T	C
12	25215458	T	A
12	25215458	T	G
12	25215458	T	C
12	25215459	T	A
12	25215459	T	G
12	25215459	T	C
12	25215460	T	A
12	25215460	T	G
12	25215460	T	C
12	25215461	T	A
12	25215461	T	G
12	25215461	T	C
12	25215462	A	T
12	25215462	A	G
12	25215462	A	C
12	25215463	A	T
12	25215463	A	G
12	25215463	A	C
12	25215464	T	A
12	25215464	T	G
12	25215464	T	C
12	25215465	T	A
12	25215465	T	G
12	25215465	T	C
12	25215466	T	A
12	25215466	T	G
12	25215466	T	C
12	25215467	T	A
12	25215467	T	G
12	25215467	T	C
12	25215468	C	A
12	25215468	C	T
12	25215468	C	G
12	25215469	A	T
12	25215469	A	G
12	25215469	A	C
12	25215470	C	A
12	25215470	C	T
12	25215470	C	G
12	25215471	A	T
12	25215471	A	G
12	25215471	A	C
12	25215472	C	A
12	25215472	C	T
12	25215472	C	G
12	25215473	A	T
12	25215473	A	G
12	25215473	A	C
12	25215474	G	A
12	25215474	G	T
12	25215474	G	C
12	25215475	C	A
12	25215475	C	T
12	25215475	C	G
12	25215476	C	A
12	25215476	C	T
12	25215476	C	G
12	25215477	A	T
12	25215477	A	G
12	25215477	A	C
12	25215478	G	A
12	25215478	G	T
12	25215478	G	C
12	25215479	G	A
12	25215479	G	T
12	25215479	G	C
12	25215480	A	T
12	25215480	A	G
12	25215480	A	C
12	25215481	G	A
12	25215481	G	T
12	25215481	G	C
12	25215482	T	A
12	25215482	T	G
12	25215482	T	C
12	25215483	C	A
12	25215483	C	T
12	25215483	C	G
12	25215484	T	A
12	25215484	T	G
12	25215484	T	C
12	25215485	T	A
12	25215485	T	G
12	25215485	T	C
12	25215486	T	A
12	25215486	T	G
12	25215486	T	C
12	25215487	T	A
12	25215487	T	G
12	25215487	T	C
12	25215488	C	A
12	25215488	C	T
12	25215488	C	G
12	25215489	T	A
12	25215489	T	G
12	25215489	T	C
12	25215490	T	A
12	25215490	T	G
12	25215490	T	C
12	25215491	C	A
12	25215491	C	T
12	25215491	C	G
12	25215492	T	A
12	25215492	T	G
12	25215492	T	C
12	25215493	T	A
12	25215493	T	G
12	25215493	T	C
12	25215494	T	A
12	25215494	T	G
12	25215494	T	C
12	25215495	G	A
12	25215495	G	T
12	25215495	G	C
12	25215496	C	A
12	25215496	C	T
12	25215496	C	G
12	25215497	T	A
12	25215497	T	G
12	25215497	T	C
12	25215498	G	A
12	25215498	G	T
12	25215498	G	C
12	25215499	A	T
12	25215499	A	G
12	25215499	A	C
12	25215500	T	A
12	25215500	T	G
12	25215500	T	C
12	25215501	T	A
12	25215501	T	G
12	25215501	T	C
12	25215502	T	A
12	25215502	T	G
12	25215502	T	C
12	25215503	T	A
12	25215503	T	G
12	25215503	T	C
12	25215504	T	A
12	25215504	T	G
12	25215504	T	C
12	25215505	T	A
12	25215505	T	G
12	25215505	T	C
12	25215506	T	A
12	25215506	T	G
12	25215506	T	C
12	25215507	C	A
12	25215507	C	T
12	25215507	C	G
12	25215508	A	T
12	25215508	A	G
12	25215508	A	C
12	25215509	A	T
12	25215509	A	G
12	25215509	A	C
12	25215510	T	A
12	25215510	T	G
12	25215510	T	C
12	25215511	C	A
12	25215511	C	T
12	25215511	C	G
12	25215512	T	A
12	25215512	T	G
12	25215512	T	C
12	25215513	G	A
12	25215513	G	T
12	25215513	G	C
12	25215514	T	A
12	25215514	T	G
12	25215514	T	C
12	25215515	A	T
12	25215515	A	G
12	25215515	A	C
12	25215516	T	A
12	25215516	T	G
12	25215516	T	C
12	25215517	T	A
12	25215517	T	G
12	25215517	T	C
12	25215518	G	A
12	25215518	G	T
12	25215518	G	C
12	25215519	T	A
12	25215519	T	G
12	25215519	T	C
12	25215520	C	A
12	25215520	C	T
12	25215520	C	G
12	25215521	G	A
12	25215521	G	T
12	25215521	G	C
12	25215522	G	A
12	25215522	G	T
12	25215522	G	C
12	25215523	A	T
12	25215523	A	G
12	25215523	A	C
12	25215524	T	A
12	25215524	T	G
12	25215524	T	C
12	25215525	C	A
12	25215525	C	T
12	25215525	C	G
12	25215526	T	A
12	25215526	T	G
12	25215526	T	C
12	25215527	C	A
12	25215527	C	T
12	25215527	C	G
12	25215528	T	A
12	25215528	T	G
12	25215528	T	C
12	25215529	C	A
12	25215529	C	T
12	25215529	C	G
12	25215530	T	A
12	25215530	T	G
12	25215530	T	C
12	25215531	C	A
12	25215531	C	T
12	25215531	C	G
12	25215532	A	T
12	25215532	A	G
12	25215532	A	C
12	25215533	C	A
12	25215533	C	T
12	25215533	C	G
12	25215534	C	A
12	25215534	C	T
12	25215534	C	G
12	25215535	A	T
12	25215535	A	G
12	25215535	A	C
12	25215536	A	T
12	25215536	A	G
12	25215536	A	C
12	25215537	T	A
12	25215537	T	G
12	25215537	T	C
12	25215538	G	A
12	25215538	G	T
12	25215538	G	C
12	25215539	T	A
12	25215539	T	G
12	25215539	T	C
12	25215540	A	T
12	25215540	A	G
12	25215540	A	C
12	25215541	T	A
12	25215541	T	G
12	25215541	T	C
12	25215542	A	T
12	25215542	A	G
12	25215542	A	C
12	25215543	A	T
12	25215543	A	G
12	25215543	A	C
12	25215544	A	T
12	25215544	A	G
12	25215544	A	C
12	25215545	A	T
12	25215545	A	G
12	25215545	A	C
12	25215546	A	T
12	25215546	A	G
12	25215546	A	C
12	25215547	G	A
12	25215547	G	T
12	25215547	G	C
12	25215548	C	A
12	25215548	C	T
12	25215548	C	G
12	25215549	A	T
12	25215549	A	G
12	25215549	A	C
12	25215550	T	A
12	25215550	T	G
12	25215550	T	C
12	25215551	C	A
12	25215551	C	T
12	25215551	C	G
12	25215552	C	A
12	25215552	C	T
12	25215552	C	G
12	25215553	T	A
12	25215553	T	G
12	25215553	T	C
12	25215554	C	A
12	25215554	C	T
12	25215554	C	G
12	25215555	C	A
12	25215555	C	T
12	25215555	C	G
12	25215556	A	T
12	25215556	A	G
12	25215556	A	C
12	25215557	C	A
12	25215557	C	T
12	25215557	C	G
12	25215558	T	A
12	25215558	T	G
12	25215558	T	C
12	25215559	C	A
12	25215559	C	T
12	25215559	C	G
12	25215560	T	A
12	25215560	T	G
12	25215560	T	C
12	25215561	C	A
12	25215561	C	T
12	25215561	C	G
12	25215562	T	A
12	25215562	T	G
12	25215562	T	C
12	25215563	G	A
12	25215563	G	T
12	25215563	G	C
12	25225612	A	T
12	25225612	A	G
12	25225612	A	C
12	25225613	C	A
12	25225613	C	T
12	25225613	C	G
12	25225614	C	A
12	25225614	C	T
12	25225614	C	G
12	25225615	T	A
12	25225615	T	G
12	25225615	T	C
12	25225616	G	A
12	25225616	G	T
12	25225616	G	C
12	25225617	T	A
12	25225617	T	G
12	25225617	T	C
12	25225618	C	A
12	25225618	C	T
12	25225618	C	G
12	25225619	T	A
12	25225619	T	G
12	25225619	T	C
12	25225620	T	A
12	25225620	T	G
12	25225620	T	C
12	25225621	G	A
12	25225621	G	T
12	25225621	G	C
12	25225622	T	A
12	25225622	T	G
12	25225622	T	C
12	25225623	C	A
12	25225623	C	T
12	25225623	C	G
12	25225624	T	A
12	25225624	T	G
12	25225624	T	C
12	25225625	T	A
12	25225625	T	G
12	25225625	T	C
12	25225626	T	A
12	25225626	T	G
12	25225626	T	C
12	25225627	G	A
12	25225627	G	T
12	25225627	G	C
12	25225628	C	A
12	25225628	C	T
12	25225628	C	G
12	25225629	T	A
12	25225629	T	G
12	25225629	T	C
12	25225630	G	A
12	25225630	G	T
12	25225630	G	C
12	25225631	A	T
12	25225631	A	G
12	25225631	A	C
12	25225632	T	A
12	25225632	T	G
12	25225632	T	C
12	25225633	G	A
12	25225633	G	T
12	25225633	G	C
12	25225634	T	A
12	25225634	T	G
12	25225634	T	C
12	25225635	T	A
12	25225635	T	G
12	25225635	T	C
12	25225636	T	A
12	25225636	T	G
12	25225636	T	C
12	25225637	C	A
12	25225637	C	T
12	25225637	C	G
12	25225638	A	T
12	25225638	A	G
12	25225638	A	C
12	25225639	A	T
12	25225639	A	G
12	25225639	A	C
12	25225640	T	A
12	25225640	T	G
12	25225640	T	C
12	25225641	A	T
12	25225641	A	G
12	25225641	A	C
12	25225642	A	T
12	25225642	A	G
12	25225642	A	C
12	25225643	A	T
12	25225643	A	G
12	25225643	A	C
12	25225644	A	T
12	25225644	A	G
12	25225644	A	C
12	25225645	G	A
12	25225645	G	T
12	25225645	G	C
12	25225646	G	A
12	25225646	G	T
12	25225646	G	C
12	25225647	A	T
12	25225647	A	G
12	25225647	A	C
12	25225648	A	T
12	25225648	A	G
12	25225648	A	C
12	25225649	T	A
12	25225649	T	G
12	25225649	T	C
12	25225650	T	A
12	25225650	T	G
12	25225650	T	C
12	25225651	C	A
12	25225651	C	T
12	25225651	C	G
12	25225652	C	A
12	25225652	C	T
12	25225652	C	G
12	25225653	A	T
12	25225653	A	G
12	25225653	A	C
12	25225654	T	A
12	25225654	T	G
12	25225654	T	C
12	25225655	A	T
12	25225655	A	G
12	25225655	A	C
12	25225656	A	T
12	25225656	A	G
12	25225656	A	C
12	25225657	C	A
12	25225657	C	T
12	25225657	C	G
12	25225658	T	A
12	25225658	T	G
12	25225658	T	C
12	25225659	T	A
12	25225659	T	G
12	25225659	T	C
12	25225660	C	A
12	25225660	C	T
12	25225660	C	G
12	25225661	T	A
12	25225661	T	G
12	25225661	T	C
12	25225662	T	A
12	25225662	T	G
12	25225662	T	C
12	25225663	G	A
12	25225663	G	T
12	25225663	G	C
12	25225664	C	A
12	25225664	C	T
12	25225664	C	G
12	25225665	T	A
12	25225665	T	G
12	25225665	T	C
12	25225666	A	T
12	25225666	A	G
12	25225666	A	C
12	25225667	A	T
12	25225667	A	G
12	25225667	A	C
12	25225668	G	A
12	25225668	G	T
12	25225668	G	C
12	25225669	T	A
12	25225669	T	G
12	25225669	T	C
12	25225670	C	A
12	25225670	C	T
12	25225670	C	G
12	25225671	C	A
12	25225671	C	T
12	25225671	C	G
12	25225672	T	A
12	25225672	T	G
12	25225672	T	C
12	25225673	G	A
12	25225673	G	T
12	25225673	G	C
12	25225674	A	T
12	25225674	A	G
12	25225674	A	C
12	25225675	G	A
12	25225675	G	T
12	25225675	G	C
12	25225676	C	A
12	25225676	C	T
12	25225676	C	G
12	25225677	C	A
12	25225677	C	T
12	25225677	C	G
12	25225678	T	A
12	25225678	T	G
12	25225678	T	C
12	25225679	G	A
12	25225679	G	T
12	25225679	G	C
12	25225680	T	A
12	25225680	T	G
12	25225680	T	C
12	25225681	T	A
12	25225681	T	G
12	25225681	T	C
12	25225682	T	A
12	25225682	T	G
12	25225682	T	C
12	25225683	T	A
12	25225683	T	G
12	25225683	T	C
12	25225684	G	A
12	25225684	G	T
12	25225684	G	C
12	25225685	T	A
12	25225685	T	G
12	25225685	T	C
12	25225686	G	A
12	25225686	G	T
12	25225686	G	C
12	25225687	T	A
12	25225687	T	G
12	25225687	T	C
12	25225688	C	A
12	25225688	C	T
12	25225688	C	G
12	25225689	T	A
12	25225689	T	G
12	25225689	T	C
12	25225690	A	T
12	25225690	A	G
12	25225690	A	C
12	25225691	C	A
12	25225691	C	T
12	25225691	C	G
12	25225692	T	A
12	25225692	T	G
12	25225692	T	C
12	25225693	G	A
12	25225693	G	T
12	25225693	G	C
12	25225694	T	A
12	25225694	T	G
12	25225694	T	C
12	25225695	T	A
12	25225695	T	G
12	25225695	T	C
12	25225696	C	A
12	25225696	C	T
12	25225696	C	G
12	25225697	T	A
12	25225697	T	G
12	25225697	T	C
12	25225698	A	T
12	25225698	A	G
12	25225698	A	C
12	25225699	G	A
12	25225699	G	T
12	25225699	G	C
12	25225700	A	T
12	25225700	A	G
12	25225700	A	C
12	25225701	A	T
12	25225701	A	G
12	25225701	A	C
12	25225702	G	A
12	25225702	G	T
12	25225702	G	C
12	25225703	G	A
12	25225703	G	T
12	25225703	G	C
12	25225704	C	A
12	25225704	C	T
12	25225704	C	G
12	25225705	A	T
12	25225705	A	G
12	25225705	A	C
12	25225706	A	T
12	25225706	A	G
12	25225706	A	C
12	25225707	A	T
12	25225707	A	G
12	25225707	A	C
12	25225708	T	A
12	25225708	T	G
12	25225708	T	C
12	25225709	C	A
12	25225709	C	T
12	25225709	C	G
12	25225710	A	T
12	25225710	A	G
12	25225710	A	C
12	25225711	C	A
12	25225711	C	T
12	25225711	C	G
12	25225712	A	T
12	25225712	A	G
12	25225712	A	C
12	25225713	T	A
12	25225713	T	G
12	25225713	T	C
12	25225714	T	A
12	25225714	T	G
12	25225714	T	C
12	25225715	T	A
12	25225715	T	G
12	25225715	T	C
12	25225716	A	T
12	25225716	A	G
12	25225716	A	C
12	25225717	T	A
12	25225717	T	G
12	25225717	T	C
12	25225718	T	A
12	25225718	T	G
12	25225718	T	C
12	25225719	T	A
12	25225719	T	G
12	25225719	T	C
12	25225720	C	A
12	25225720	C	T
12	25225720	C	G
12	25225721	C	A
12	25225721	C	T
12	25225721	C	G
12	25225722	T	A
12	25225722	T	G
12	25225722	T	C
12	25225723	A	T
12	25225723	A	G
12	25225723	A	C
12	25225724	C	A
12	25225724	C	T
12	25225724	C	G
12	25225725	T	A
12	25225725	T	G
12	25225725	T	C
12	25225726	A	T
12	25225726	A	G
12	25225726	A	C
12	25225727	G	A
12	25225727	G	T
12	25225727	G	C
12	25225728	G	A
12	25225728	G	T
12	25225728	G	C
12	25225729	A	T
12	25225729	A	G
12	25225729	A	C
12	25225730	C	A
12	25225730	C	T
12	25225730	C	G
12	25225731	C	A
12	25225731	C	T
12	25225731	C	G
12	25225732	A	T
12	25225732	A	G
12	25225732	A	C
12	25225733	T	A
12	25225733	T	G
12	25225733	T	C
12	25225734	A	T
12	25225734	A	G
12	25225734	A	C
12	25225735	G	A
12	25225735	G	T
12	25225735	G	C
12	25225736	G	A
12	25225736	G	T
12	25225736	G	C
12	25225737	T	A
12	25225737	T	G
12	25225737	T	C
12	25225738	A	T
12	25225738	A	G
12	25225738	A	C
12	25225739	C	A
12	25225739	C	T
12	25225739	C	G
12	25225740	A	T
12	25225740	A	G
12	25225740	A	C
12	25225741	T	A
12	25225741	T	G
12	25225741	T	C
12	25225742	C	A
12	25225742	C	T
12	25225742	C	G
12	25225743	T	A
12	25225743	T	G
12	25225743	T	C
12	25225744	T	A
12	25225744	T	G
12	25225744	T	C
12	25225745	C	A
12	25225745	C	T
12	25225745	C	G
12	25225746	A	T
12	25225746	A	G
12	25225746	A	C
12	25225747	G	A
12	25225747	G	T
12	25225747	G	C
12	25225748	A	T
12	25225748	A	G
12	25225748	A	C
12	25225749	G	A
12	25225749	G	T
12	25225749	G	C
12	25225750	T	A
12	25225750	T	G
12	25225750	T	C
12	25225751	C	A
12	25225751	C	T
12	25225751	C	G
12	25225752	C	A
12	25225752	C	T
12	25225752	C	G
12	25225753	T	A
12	25225753	T	G
12	25225753	T	C
12	25225754	T	A
12	25225754	T	G
12	25225754	T	C
12	25225755	A	T
12	25225755	A	G
12	25225755	A	C
12	25225756	A	T
12	25225756	A	G
12	25225756	A	C
12	25225757	C	A
12	25225757	C	T
12	25225757	C	G
12	25225758	T	A
12	25225758	T	G
12	25225758	T	C
12	25225759	C	A
12	25225759	C	T
12	25225759	C	G
12	25225760	T	A
12	25225760	T	G
12	25225760	T	C
12	25225761	T	A
12	25225761	T	G
12	25225761	T	C
12	25225762	T	A
12	25225762	T	G
12	25225762	T	C
12	25225763	T	A
12	25225763	T	G
12	25225763	T	C
12	25225764	A	T
12	25225764	A	G
12	25225764	A	C
12	25225765	A	T
12	25225765	A	G
12	25225765	A	C
12	25225766	T	A
12	25225766	T	G
12	25225766	T	C
12	25225767	T	A
12	25225767	T	G
12	25225767	T	C
12	25225768	T	A
12	25225768	T	G
12	25225768	T	C
12	25225769	G	A
12	25225769	G	T
12	25225769	G	C
12	25225770	T	A
12	25225770	T	G
12	25225770	T	C
12	25225771	T	A
12	25225771	T	G
12	25225771	T	C
12	25225772	C	A
12	25225772	C	T
12	25225772	C	G
12	25225773	T	A
12	25225773	T	G
12	25225773	T	C
12	25225774	C	A
12	25225774	C	T
12	25225774	C	G
12	25225775	T	A
12	25225775	T	G
12	25225775	T	C
12	25225776	G	A
12	25225776	G	T
12	25225776	G	C
12	25227232	A	T
12	25227232	A	G
12	25227232	A	C
12	25227233	C	A
12	25227233	C	T
12	25227233	C	G
12	25227234	C	A
12	25227234	C	T
12	25227234	C	G
12	25227235	T	A
12	25227235	T	G
12	25227235	T	C
12	25227236	A	T
12	25227236	A	G
12	25227236	A	C
12	25227237	T	A
12	25227237	T	G
12	25227237	T	C
12	25227238	A	T
12	25227238	A	G
12	25227238	A	C
12	25227239	A	T
12	25227239	A	G
12	25227239	A	C
12	25227240	T	A
12	25227240	T	G
12	25227240	T	C
12	25227241	G	A
12	25227241	G	T
12	25227241	G	C
12	25227242	G	A
12	25227242	G	T
12	25227242	G	C
12	25227243	T	A
12	25227243	T	G
12	25227243	T	C
12	25227244	G	A
12	25227244	G	T
12	25227244	G	C
12	25227245	A	T
12	25227245	A	G
12	25227245	A	C
12	25227246	A	T
12	25227246	A	G
12	25227246	A	C
12	25227247	T	A
12	25227247	T	G
12	25227247	T	C
12	25227248	A	T
12	25227248	A	G
12	25227248	A	C
12	25227249	T	A
12	25227249	T	G
12	25227249	T	C
12	25227250	C	A
12	25227250	C	T
12	25227250	C	G
12	25227251	T	A
12	25227251	T	G
12	25227251	T	C
12	25227252	T	A
12	25227252	T	G
12	25227252	T	C
12	25227253	C	A
12	25227253	C	T
12	25227253	C	G
12	25227254	A	T
12	25227254	A	G
12	25227254	A	C
12	25227255	A	T
12	25227255	A	G
12	25227255	A	C
12	25227256	A	T
12	25227256	A	G
12	25227256	A	C
12	25227257	T	A
12	25227257	T	G
12	25227257	T	C
12	25227258	G	A
12	25227258	G	T
12	25227258	G	C
12	25227259	A	T
12	25227259	A	G
12	25227259	A	C
12	25227260	T	A
12	25227260	T	G
12	25227260	T	C
12	25227261	T	A
12	25227261	T	G
12	25227261	T	C
12	25227262	T	A
12	25227262	T	G
12	25227262	T	C
12	25227263	A	T
12	25227263	A	G
12	25227263	A	C
12	25227264	G	A
12	25227264	G	T
12	25227264	G	C
12	25227265	T	A
12	25227265	T	G
12	25227265	T	C
12	25227266	A	T
12	25227266	A	G
12	25227266	A	C
12	25227267	T	A
12	25227267	T	G
12	25227267	T	C
12	25227268	T	A
12	25227268	T	G
12	25227268	T	C
12	25227269	A	T
12	25227269	A	G
12	25227269	A	C
12	25227270	T	A
12	25227270	T	G
12	25227270	T	C
12	25227271	T	A
12	25227271	T	G
12	25227271	T	C
12	25227272	T	A
12	25227272	T	G
12	25227272	T	C
12	25227273	A	T
12	25227273	A	G
12	25227273	A	C
12	25227274	T	A
12	25227274	T	G
12	25227274	T	C
12	25227275	G	A
12	25227275	G	T
12	25227275	G	C
12	25227276	G	A
12	25227276	G	T
12	25227276	G	C
12	25227277	C	A
12	25227277	C	T
12	25227277	C	G
12	25227278	A	T
12	25227278	A	G
12	25227278	A	C
12	25227279	A	T
12	25227279	A	G
12	25227279	A	C
12	25227280	A	T
12	25227280	A	G
12	25227280	A	C
12	25227281	T	A
12	25227281	T	G
12	25227281	T	C
12	25227282	A	T
12	25227282	A	G
12	25227282	A	C
12	25227283	C	A
12	25227283	C	T
12	25227283	C	G
12	25227284	A	T
12	25227284	A	G
12	25227284	A	C
12	25227285	C	A
12	25227285	C	T
12	25227285	C	G
12	25227286	A	T
12	25227286	A	G
12	25227286	A	C
12	25227287	A	T
12	25227287	A	G
12	25227287	A	C
12	25227288	A	T
12	25227288	A	G
12	25227288	A	C
12	25227289	G	A
12	25227289	G	T
12	25227289	G	C
12	25227290	A	T
12	25227290	A	G
12	25227290	A	C
12	25227291	A	T
12	25227291	A	G
12	25227291	A	C
12	25227292	A	T
12	25227292	A	G
12	25227292	A	C
12	25227293	G	A
12	25227293	G	T
12	25227293	G	C
12	25227294	C	A
12	25227294	C	T
12	25227294	C	G
12	25227295	C	A
12	25227295	C	T
12	25227295	C	G
12	25227296	C	A
12	25227296	C	T
12	25227296	C	G
12	25227297	T	A
12	25227297	T	G
12	25227297	T	C
12	25227298	C	A
12	25227298	C	T
12	25227298	C	G
12	25227299	C	A
12	25227299	C	T
12	25227299	C	G
12	25227300	C	A
12	25227300	C	T
12	25227300	C	G
12	25227301	C	A
12	25227301	C	T
12	25227301	C	G
12	25227302	A	T
12	25227302	A	G
12	25227302	A	C
12	25227303	G	A
12	25227303	G	T
12	25227303	G	C
12	25227304	T	A
12	25227304	T	G
12	25227304	T	C
12	25227305	C	A
12	25227305	C	T
12	25227305	C	G
12	25227306	C	A
12	25227306	C	T
12	25227306	C	G
12	25227307	T	A
12	25227307	T	G
12	25227307	T	C
12	25227308	C	A
12	25227308	C	T
12	25227308	C	G
12	25227309	A	T
12	25227309	A	G
12	25227309	A	C
12	25227310	T	A
12	25227310	T	G
12	25227310	T	C
12	25227311	G	A
12	25227311	G	T
12	25227311	G	C
12	25227312	T	A
12	25227312	T	G
12	25227312	T	C
12	25227313	A	T
12	25227313	A	G
12	25227313	A	C
12	25227314	C	A
12	25227314	C	T
12	25227314	C	G
12	25227315	T	A
12	25227315	T	G
12	25227315	T	C
12	25227316	G	A
12	25227316	G	T
12	25227316	G	C
12	25227317	G	A
12	25227317	G	T
12	25227317	G	C
12	25227318	T	A
12	25227318	T	G
12	25227318	T	C
12	25227319	C	A
12	25227319	C	T
12	25227319	C	G
12	25227320	C	A
12	25227320	C	T
12	25227320	C	G
12	25227321	C	A
12	25227321	C	T
12	25227321	C	G
12	25227322	T	A
12	25227322	T	G
12	25227322	T	C
12	25227323	C	A
12	25227323	C	T
12	25227323	C	G
12	25227324	A	T
12	25227324	A	G
12	25227324	A	C
12	25227325	T	A
12	25227325	T	G
12	25227325	T	C
12	25227326	T	A
12	25227326	T	G
12	25227326	T	C
12	25227327	G	A
12	25227327	G	T
12	25227327	G	C
12	25227328	C	A
12	25227328	C	T
12	25227328	C	G
12	25227329	A	T
12	25227329	A	G
12	25227329	A	C
12	25227330	C	A
12	25227330	C	T
12	25227330	C	G
12	25227331	T	A
12	25227331	T	G
12	25227331	T	C
12	25227332	G	A
12	25227332	G	T
12	25227332	G	C
12	25227333	T	A
12	25227333	T	G
12	25227333	T	C
12	25227334	A	T
12	25227334	A	G
12	25227334	A	C
12	25227335	C	A
12	25227335	C	T
12	25227335	C	G
12	25227336	T	A
12	25227336	T	G
12	25227336	T	C
12	25227337	C	A
12	25227337	C	T
12	25227337	C	G
12	25227338	C	A
12	25227338	C	T
12	25227338	C	G
12	25227339	T	A
12	25227339	T	G
12	25227339	T	C
12	25227340	C	A
12	25227340	C	T
12	25227340	C	G
12	25227341	T	A
12	25227341	T	G
12	25227341	T	C
12	25227342	T	A
12	25227342	T	G
12	25227342	T	C
12	25227343	G	A
12	25227343	G	T
12	25227343	G	C
12	25227344	A	T
12	25227344	A	G
12	25227344	A	C
12	25227345	C	A
12	25227345	C	T
12	25227345	C	G
12	25227346	C	A
12	25227346	C	T
12	25227346	C	G
12	25227347	T	A
12	25227347	T	G
12	25227347	T	C
12	25227348	G	A
12	25227348	G	T
12	25227348	G	C
12	25227349	C	A
12	25227349	C	T
12	25227349	C	G
12	25227350	T	A
12	25227350	T	G
12	25227350	T	C
12	25227351	G	A
12	25227351	G	T
12	25227351	G	C
12	25227352	T	A
12	25227352	T	G
12	25227352	T	C
12	25227353	G	A
12	25227353	G	T
12	25227353	G	C
12	25227354	T	A
12	25227354	T	G
12	25227354	T	C
12	25227355	C	A
12	25227355	C	T
12	25227355	C	G
12	25227356	G	A
12	25227356	G	T
12	25227356	G	C
12	25227357	A	T
12	25227357	A	G
12	25227357	A	C
12	25227358	G	A
12	25227358	G	T
12	25227358	G	C
12	25227359	A	T
12	25227359	A	G
12	25227359	A	C
12	25227360	A	T
12	25227360	A	G
12	25227360	A	C
12	25227361	T	A
12	25227361	T	G
12	25227361	T	C
12	25227362	A	T
12	25227362	A	G
12	25227362	A	C
12	25227363	T	A
12	25227363	T	G
12	25227363	T	C
12	25227364	C	A
12	25227364	C	T
12	25227364	C	G
12	25227365	C	A
12	25227365	C	T
12	25227365	C	G
12	25227366	A	T
12	25227366	A	G
12	25227366	A	C
12	25227367	A	T
12	25227367	A	G
12	25227367	A	C
12	25227368	G	A
12	25227368	G	T
12	25227368	G	C
12	25227369	A	T
12	25227369	A	G
12	25227369	A	C
12	25227370	G	A
12	25227370	G	T
12	25227370	G	C
12	25227371	A	T
12	25227371	A	G
12	25227371	A	C
12	25227372	C	A
12	25227372	C	T
12	25227372	C	G
12	25227373	A	T
12	25227373	A	G
12	25227373	A	C
12	25227374	G	A
12	25227374	G	T
12	25227374	G	C
12	25227375	G	A
12	25227375	G	T
12	25227375	G	C
12	25227376	T	A
12	25227376	T	G
12	25227376	T	C
12	25227377	T	A
12	25227377	T	G
12	25227377	T	C
12	25227378	T	A
12	25227378	T	G
12	25227378	T	C
12	25227379	C	A
12	25227379	C	T
12	25227379	C	G
12	25227380	T	A
12	25227380	T	G
12	25227380	T	C
12	25227381	C	A
12	25227381	C	T
12	25227381	C	G
12	25227382	C	A
12	25227382	C	T
12	25227382	C	G
12	25227383	A	T
12	25227383	A	G
12	25227383	A	C
12	25227384	T	A
12	25227384	T	G
12	25227384	T	C
12	25227385	C	A
12	25227385	C	T
12	25227385	C	G
12	25227386	A	T
12	25227386	A	G
12	25227386	A	C
12	25227387	A	T
12	25227387	A	G
12	25227387	A	C
12	25227388	T	A
12	25227388	T	G
12	25227388	T	C
12	25227389	T	A
12	25227389	T	G
12	25227389	T	C
12	25227390	A	T
12	25227390	A	G
12	25227390	A	C
12	25227391	C	A
12	25227391	C	T
12	25227391	C	G
12	25227392	T	A
12	25227392	T	G
12	25227392	T	C
12	25227393	A	T
12	25227393	A	G
12	25227393	A	C
12	25227394	C	A
12	25227394	C	T
12	25227394	C	G
12	25227395	T	A
12	25227395	T	G
12	25227395	T	C
12	25227396	T	A
12	25227396	T	G
12	25227396	T	C
12	25227397	G	A
12	25227397	G	T
12	25227397	G	C
12	25227398	C	A
12	25227398	C	T
12	25227398	C	G
12	25227399	T	A
12	25227399	T	G
12	25227399	T	C
12	25227400	T	A
12	25227400	T	G
12	25227400	T	C
12	25227401	C	A
12	25227401	C	T
12	25227401	C	G
12	25227402	C	A
12	25227402	C	T
12	25227402	C	G
12	25227403	T	A
12	25227403	T	G
12	25227403	T	C
12	25227404	G	A
12	25227404	G	T
12	25227404	G	C
12	25227405	T	A
12	25227405	T	G
12	25227405	T	C
12	25227406	A	T
12	25227406	A	G
12	25227406	A	C
12	25227407	G	A
12	25227407	G	T
12	25227407	G	C
12	25227408	G	A
12	25227408	G	T
12	25227408	G	C
12	25227409	A	T
12	25227409	A	G
12	25227409	A	C
12	25227410	A	T
12	25227410	A	G
12	25227410	A	C
12	25227411	T	A
12	25227411	T	G
12	25227411	T	C
12	25227412	C	A
12	25227412	C	T
12	25227412	C	G
12	25227413	C	A
12	25227413	C	T
12	25227413	C	G
12	25227414	T	A
12	25227414	T	G
12	25227414	T	C
12	25227415	G	A
12	25227415	G	T
12	25227415	G	C
12	25235203	T	A
12	25235203	T	G
12	25235203	T	C
12	25235204	T	A
12	25235204	T	G
12	25235204	T	C
12	25235205	T	A
12	25235205	T	G
12	25235205	T	C
12	25235206	T	A
12	25235206	T	G
12	25235206	T	C
12	25235207	T	A
12	25235207	T	G
12	25235207	T	C
12	25235208	A	T
12	25235208	A	G
12	25235208	A	C
12	25235209	C	A
12	25235209	C	T
12	25235209	C	G
12	25235210	A	T
12	25235210	A	G
12	25235210	A	C
12	25235211	T	A
12	25235211	T	G
12	25235211	T	C
12	25235212	A	T
12	25235212	A	G
12	25235212	A	C
12	25235213	C	A
12	25235213	C	T
12	25235213	C	G
12	25235214	T	A
12	25235214	T	G
12	25235214	T	C
12	25235215	G	A
12	25235215	G	T
12	25235215	G	C
12	25235216	C	A
12	25235216	C	T
12	25235216	C	G
12	25235217	T	A
12	25235217	T	G
12	25235217	T	C
12	25235218	T	A
12	25235218	T	G
12	25235218	T	C
12	25235219	A	T
12	25235219	A	G
12	25235219	A	C
12	25235220	A	T
12	25235220	A	G
12	25235220	A	C
12	25235221	T	A
12	25235221	T	G
12	25235221	T	C
12	25235222	A	T
12	25235222	A	G
12	25235222	A	C
12	25235223	A	T
12	25235223	A	G
12	25235223	A	C
12	25235224	C	A
12	25235224	C	T
12	25235224	C	G
12	25235225	A	T
12	25235225	A	G
12	25235225	A	C
12	25235226	C	A
12	25235226	C	T
12	25235226	C	G
12	25235227	C	A
12	25235227	C	T
12	25235227	C	G
12	25235228	T	A
12	25235228	T	G
12	25235228	T	C
12	25235229	G	A
12	25235229	G	T
12	25235229	G	C
12	25245383	A	T
12	25245383	A	G
12	25245383	A	C
12	25245384	T	A
12	25245384	T	G
12	25245384	T	C
12	25245385	T	A
12	25245385	T	G
12	25245385	T	C
12	25245386	T	A
12	25245386	T	G
12	25245386	T	C
12	25245387	T	A
12	25245387	T	G
12	25245387	T	C
12	25245388	C	A
12	25245388	C	T
12	25245388	C	G
12	25245389	A	T
12	25245389	A	G
12	25245389	A	C
12	25245390	G	A
12	25245390	G	T
12	25245390	G	C
12	25245391	C	A
12	25245391	C	T
12	25245391	C	G
12	25245392	A	T
12	25245392	A	G
12	25245392	A	C
12	25245393	G	A
12	25245393	G	T
12	25245393	G	C
12	25245394	G	A
12	25245394	G	T
12	25245394	G	C
12	25245395	C	A
12	25245395	C	T
12	25245395	C	G
12	25245396	C	A
12	25245396	C	T
12	25245396	C	G
12	25245397	T	A
12	25245397	T	G
12	25245397	T	C
12	25245398	T	A
12	25245398	T	G
12	25245398	T	C
