# Supplementary material for: SCReadCounts: estimation of cell-level SNVs expression from scRNA-seq data
Source: BMC Genomics. 2021 Sep 22;22:689. doi: 10.1186/s12864-021-07974-8 (PMC8459565; doi:10.1186/s12864-021-07974-8)
Supplement: Supplementary file 14 — Additional file 14: Supplementary Table 8. KRAS output in Discovery mode. 30 distinct SNVs that do not coincide with known germline variants in the coding sequence of KRAS. [file 12864_2021_7974_MOESM14_ESM.txt]

SNV	Samples	N_cells per sample	rsID	geneList	accession	functionGVS	aminoAcids	GENOMIC_MUTATION_ID	n_samples	Called by GATK in the pooled alignment	Called by GATK in the individual alignments alignment (Samples SRR10156295, SRR10156296, SRR10156299 and SRR10156300)
12:25215507_C>T	SRR10156300, SRR10156303	1, 1	0	KRAS	NM_001369786.1	synonymous	LEU		2	no	yes
12:25225636_T>C	SRR10156303	1	0	KRAS	NM_001369786.1	missense	GLU,GLY	COSV56055685	1	no	na
12:25225637_C>T	SRR10156295, SRR10156299, SRR10156300	1, 3, 1	0	KRAS	NM_001369786.1	missense	GLU,LYS	COSV55548944	3	no	yes
12:25225644_A>G	SRR10156299, SRR10156303	4, 1	0	KRAS	NM_001369786.1	synonymous	PRO		2	no	yes
12:25225645_G>A	SRR10156299, SRR10156300	1, 1	0	KRAS	NM_001369786.1	missense	PRO,LEU		2	no	yes
12:25225656_A>G	SRR10156295, SRR10156300	1, 1	0	KRAS	NM_001369786.1	synonymous	SER		2	no	yes
12:25225658_T>C	SRR10156303	1	0	KRAS	NM_001369786.1	missense	SER,GLY		1	no	na
12:25225671_C>T	SRR10156303	1	0	KRAS	NM_001369786.1	synonymous	GLN		1	no	na
12:25225677_C>T	SRR10156297	1	0	KRAS	NM_001369786.1	synonymous	GLN	COSV99770535	1	no	na
12:25225692_T>C	SRR10156299	1	0	KRAS	NM_001369786.1	synonymous	THR		1	no	yes
12:25225699_G>A	SRR10156297	1	0	KRAS	NM_001369786.1	missense	SER,PHE	COSV56199330	1	no	na
12:25225700_A>G	SRR10156303	1	0	KRAS	NM_001369786.1	missense	SER,PRO		1	no	na
12:25225712_A>G	SRR10156303	1	0	KRAS	NM_001369786.1	missense	CYS,ARG		1	no	na
12:25225718_T>G	SRR10156296, SRR10156300, SRR10156302, SRR10156303	8, 13, 7, 6	0	KRAS	NM_001369786.1	missense	ASN,HIS	COSV55793552	4	no	yes
12:25225723_A>G	SRR10156299	1	0	KRAS	NM_001369786.1	missense	VAL,ALA		1	no	yes
12:25225729_A>G	SRR10156299	2	0	KRAS	NM_001369786.1	missense	VAL,ALA		1	no	yes
12:25225738_A>G	SRR10156296	1	0	KRAS	NM_001369786.1	missense	VAL,ALA		1	no	yes
12:25225747_G>A	SRR10156295	1	0	KRAS	NM_001369786.1	missense	SER,PHE		1	no	yes
12:25225748_A>T	SRR10156299	9	0	KRAS	NM_001369786.1	missense	SER,THR		1	no	yes
12:25225757_C>T	SRR10156300	1	0	KRAS	NM_001369786.1	missense	VAL,ILE		1	no	yes
12:25225763_T>A	SRR10156299	1	0	KRAS	NM_001369786.1	stop-gained	LYS,stop		1	no	yes
12:25225772_C>A	SRR10156296, SRR10156300	5, 5	0	KRAS	NM_001369786.1	stop-gained-near-splice	GLU,stop	COSV55821941	2	no	yes
12:25227248_A>C	SRR10156297	1	0	KRAS	NM_001369786.1	missense	ASP,GLU		1	no	na
12:25227267_T>C	SRR10156303	1	0	KRAS	NM_001369786.1	missense	ASN,SER		1	no	na
12:25227282_A>G	SRR10156297	1	0	KRAS	NM_001369786.1	missense	VAL,ALA		1	no	na
12:25227289_G>A	SRR10156295	1	0	KRAS	NM_001369786.1	missense	LEU,PHE		1	no	yes
12:25227293_G>A	SRR10156296, SRR10156297, SRR10156299, SRR10156300	1, 1, 2, 3	0	KRAS	NM_001369786.1	synonymous	GLY		4	no	yes
12:25227327_G>A	SRR10156300	1	0	KRAS	NM_001369786.1	missense	ALA,VAL		1	no	yes
12:25227336_T>G	SRR10156299	1	0	KRAS	NM_001369786.1	missense	GLU,ALA		1	no	yes
12:25227373_A>G	SRR10156299	1	0	KRAS	NM_001369786.1	missense	CYS,ARG	COSV55695714	1	no	yes
